# Supplementary material for: Combining genomics and epidemiology to track mumps virus transmission in the United States
Source: PLoS Biol. 2020 Feb 11;18(2):e3000611. doi: 10.1371/journal.pbio.3000611 (PMC7012397; doi:10.1371/journal.pbio.3000611)
Supplement: S2 Data — List of identified nonsynonymous SNPs, including the frequency of each SNP. Separate list of identified within-host variants above 2% frequency. Separate list of SNPs in possible immunogenic regions of HN and NP in US samples from 2016 to 2017 (all positions relative to the relevant gene). HN, hemagglutinin-neuraminidase; NP, nucleoprotein; SNP, single nucleotide polymorphism. (XLSX) [file pbio.3000611.s016.xlsx]

## Sheet: SNPs
Position	Ref allele	Alt allele	Type	MAF	Gene	Ref AA	Alt AA	AA position
275	A	C	missense_variant	0.00446	NP	Asn	His	44
423	G	A	missense_variant	0.00444	NP	Arg	Lys	93
437	C	A	missense_variant	0.00444	NP	Gln	Lys	98
438	A	G	missense_variant	0.00444	NP	Gln	Arg	98
473	G	A	missense_variant	0.00444	NP	Gly	Ser	110
968	T	A	missense_variant	0.00444	NP	Tyr	Asn	275
1406	G	A	missense_variant	0.00444	NP	Val	Ile	421
1407	T	G	missense_variant	0.00444	NP	Val	Gly	421
1414	G	T	missense_variant	0.00444	NP	Gln	His	423
1428	C	T	missense_variant	0.00444	NP	Ala	Val	428
1430	G	T	missense_variant	0.00444	NP	Val	Leu	429
1491	C	T	missense_variant	0.00444	NP	Ala	Val	449
1517	C	T	missense_variant	0.00444	NP	Pro	Ser	458
1530	A	C	missense_variant	0.00444	NP	Gln	Pro	462
1535	G	T	missense_variant	0.00444	NP	Gly	Cys	464
1536	G	A	missense_variant	0.00444	NP	Gly	Asp	464
1546	C	A	missense_variant	0.00889	NP	Asp	Glu	467
1586	C	A	missense_variant	0.00444	NP	Leu	Ile	481
1661	A	G	missense_variant	0.03111	NP	Met	Val	506
1662	T	G	missense_variant	0.00889	NP	Met	Arg	506
1688	A	G	missense_variant	0.00889	NP	Asn	Asp	515
1703	T	C	missense_variant	0.00444	NP	Ser	Pro	520
1742	C	A	missense_variant	0.00444	NP	Pro	Thr	533
1748	A	G	missense_variant	0.0045	NP	Asn	Asp	535
1749	A	G	missense_variant	0.0045	NP	Asn	Ser	535
1763	G	A	missense_variant	0.00897	NP	Ala	Thr	540
1987	A	C	missense_variant	0.00446	V	Gln	His	3
2032	G	T	missense_variant	0.00446	V	Met	Ile	18
2037	T	G	missense_variant	0.0045	V	Val	Gly	20
2048	T	C	missense_variant	0.0045	V	Phe	Leu	24
2058	C	T	missense_variant	0.05856	V	Ala	Val	27
2079	T	C	missense_variant	0.03153	V	Leu	Ser	34
2133	C	A	missense_variant	0.00446	V	Pro	Gln	52
2142	A	G	missense_variant	0.00446	V	Lys	Arg	55
2148	T	C	missense_variant	0.02232	V	Ile	Thr	57
2165	T	C	missense_variant	0.0181	V	Ser	Pro	63
2204	G	A	missense_variant	0.0045	V	Ala	Thr	76
2208	A	G	missense_variant	0.06306	V	Lys	Arg	77
2217	T	C	missense_variant	0.00901	V	Ile	Thr	80
2222	T	C	missense_variant	0.0045	V	Ser	Pro	82
2225	T	C	missense_variant	0.0045	V	Ser	Pro	83
2233	A	T	missense_variant	0.0045	V	Glu	Asp	85
2234	G	A	missense_variant	0.03153	V	Val	Ile	86
2240	A	C	missense_variant	0.00448	V	Thr	Pro	88
2249	A	G	missense_variant	0.00446	V	Thr	Ala	91
2289	G	A	missense_variant	0.00444	V	Gly	Asp	104
2297	G	A	missense_variant	0.00444	V	Val	Ile	107
2309	T	C	missense_variant	0.00444	V	Tyr	His	111
2318	C	A	missense_variant	0.01778	V	Pro	Thr	114
2328	A	C	missense_variant	0.00446	V	Gln	Pro	117
2373	A	G	missense_variant	0.00446	V	Lys	Arg	132
2424	T	C	missense_variant	0.03139	V	Val	Ala	149
2438	A	G	missense_variant	0.00448	V	Arg	Gly	154
2470	C	T	stop_gained	0.00446	V	Asp	Asp	164
2488	T	C	stop_lost	0.00446	V	His	His	170
2492	C	A	missense_variant	0.38839	V	Arg	Arg	172
2583	T	C	missense_variant	0.00444	V	Phe	Ser	202
2599	T	C	missense_variant	0.00444	V	Cys	Cys	207
2626	G	A	missense_variant	0.00444	V	Gln	Gln	216
2632	A	G	missense_variant	0.04	V	Glu	Glu	218
2751	G	T	missense_variant	0.02222	P	Val	Leu	259
2811	G	A	missense_variant	0.00448	P	Gly	Arg	279
2832	G	A	missense_variant	0.00446	P	Val	Ile	286
2841	C	G	missense_variant	0.00446	P	Leu	Val	289
2851	G	A	missense_variant	0.00446	P	Ser	Asn	292
2911	A	G	missense_variant	0.00444	P	Glu	Gly	312
2916	C	T	missense_variant	0.00444	P	Pro	Ser	314
2919	A	G	missense_variant	0.00444	P	Thr	Ala	315
2949	A	G	missense_variant	0.00446	P	Ile	Val	325
3062	G	A	missense_variant	0.00446	P	Met	Ile	362
3070	C	T	missense_variant	0.4375	P	Ala	Val	365
3107	T	A	missense_variant	0.03111	P	Asp	Glu	377
3273	T	G	missense_variant	0.00897	M	Ser	Ala	4
3322	G	A	missense_variant	0.00444	M	Arg	Lys	20
3328	A	G	missense_variant	0.00444	M	Asn	Ser	22
3330	G	A	missense_variant	0.00444	M	Ala	Thr	23
3342	A	G	missense_variant	0.00444	M	Ile	Val	27
3798	G	A	missense_variant	0.00444	M	Val	Ile	179
3882	G	A	missense_variant	0.00444	M	Val	Ile	207
3925	A	G	missense_variant	0.00444	M	Lys	Arg	221
4038	G	T	missense_variant	0.00448	M	Ala	Ser	259
4162	G	T	missense_variant	0.00446	M	Trp	Leu	300
4323	G	A	missense_variant	0.0045	M	Asp	Asn	354
4555	T	C	missense_variant	0.0045	F	Ser	Pro	4
4556	C	T	missense_variant	0.0045	F	Ser	Phe	4
4561	G	C	missense_variant	0.03153	F	Val	Leu	6
4582	G	A	missense_variant	0.0045	F	Val	Ile	13
4585	T	G	missense_variant	0.03587	F	Phe	Val	14
4588	T	C	missense_variant	0.00897	F	Ser	Pro	15
4591	T	C	missense_variant	0.00448	F	Phe	Leu	16
4598	T	C	missense_variant	0.03125	F	Ile	Thr	18
4615	A	G	missense_variant	0.00446	F	Ile	Val	24
4648	G	A	missense_variant	0.00446	F	Val	Ile	35
4730	A	C	missense_variant	0.00444	F	Asn	Thr	62
4732	A	G	missense_variant	0.00444	F	Ser	Gly	63
4766	A	G	missense_variant	0.00444	F	Lys	Arg	74
4767	G	T	missense_variant	0.00444	F	Lys	Asn	74
4776	T	G	missense_variant	0.03111	F	Ser	Arg	77
4828	C	T	missense_variant	0.00444	F	Pro	Ser	95
4835	C	T	missense_variant	0.03556	F	Ser	Leu	97
4847	A	G	missense_variant	0.01333	F	Lys	Arg	101
4918	G	A	missense_variant	0.00889	F	Val	Ile	125
5053	A	G	missense_variant	0.04444	F	Asn	Asp	170
5123	C	G	missense_variant	0.00444	F	Ala	Gly	193
5180	T	G	missense_variant	0.00444	F	Ile	Ser	212
5350	A	G	missense_variant	0.00446	F	Met	Val	269
5356	G	A	missense_variant	0.01333	F	Val	Ile	271
5425	A	G	missense_variant	0.00444	F	Ser	Gly	294
5437	A	G	missense_variant	0.00444	F	Asn	Asp	298
5438	A	G	missense_variant	0.21778	F	Asn	Ser	298
5533	A	C	missense_variant	0.04	F	Asn	His	330
5576	A	G	missense_variant	0.00446	F	Glu	Gly	344
5659	C	A	missense_variant	0.00446	F	Leu	Met	372
5671	A	G	missense_variant	0.00444	F	Ile	Val	376
5734	C	T	missense_variant	0.05333	F	Pro	Ser	397
5780	C	T	missense_variant	0.00889	F	Thr	Met	412
5782	T	G	missense_variant	0.00444	F	Leu	Val	413
5878	C	A	missense_variant	0.03111	F	Gln	Lys	445
5896	A	G	missense_variant	0.00444	F	Thr	Ala	451
5906	T	G	missense_variant	0.04	F	Ile	Ser	454
5938	A	G	missense_variant	0.00444	F	Lys	Glu	465
5948	A	G	missense_variant	0.00889	F	Lys	Arg	468
5980	A	G	missense_variant	0.00446	F	Ile	Val	479
6019	G	A	missense_variant	0.00444	F	Val	Ile	492
6020	T	C	missense_variant	0.15556	F	Val	Ala	492
6020	T	G	missense_variant	0.06222	F	Val	Gly	492
6028	A	G	missense_variant	0.00444	F	Ile	Val	495
6039	G	T	missense_variant	0.06222	F	Met	Ile	498
6039	G	A	missense_variant	0.03111	F	Met	Ile	498
6044	T	C	missense_variant	0.00444	F	Ile	Thr	500
6158	A	C	missense_variant	0.00448	F	Tyr	Ser	538
6282	A	C	missense_variant	0.00446	SH	Gln	His	5
6301	T	C	missense_variant	0.00446	SH	Phe	Leu	12
6301	T	A	missense_variant	0.00446	SH	Phe	Ile	12
6308	T	C	missense_variant	0.00448	SH	Leu	Ser	14
6314	T	C	missense_variant	0.00446	SH	Ile	Thr	16
6332	T	C	missense_variant	0.00446	SH	Ile	Thr	22
6353	T	C	missense_variant	0.03125	SH	Ile	Thr	29
6356	T	C	missense_variant	0.00448	SH	Leu	Ser	30
6361	G	A	missense_variant	0.04036	SH	Val	Ile	32
6367	T	C	missense_variant	0.00448	SH	Tyr	His	34
6371	A	G	missense_variant	0.00448	SH	Lys	Arg	35
6372	G	T	missense_variant	0.03139	SH	Lys	Asn	35
6373	A	T	missense_variant	0.00448	SH	Thr	Ser	36
6376	G	T	missense_variant	0.00448	SH	Ala	Ser	37
6376	G	A	missense_variant	0.00897	SH	Ala	Thr	37
6377	C	T	missense_variant	0.03139	SH	Ala	Val	37
6392	C	A	missense_variant	0.00893	SH	Ala	Glu	42
6406	T	C	missense_variant	0.00446	SH	Ser	Pro	47
6409	T	C	missense_variant	0.00446	SH	Phe	Leu	48
6410	T	A	missense_variant	0.03125	SH	Phe	Tyr	48
6422	G	A	missense_variant	0.0625	SH	Ser	Asn	52
6433	T	A	missense_variant	0.01339	SH	Ser	Thr	56
6437	T	C	missense_variant	0.03125	SH	Leu	Pro	57
6439	T	C	stop_lost	0.00446	SH	Ter	Gln	58
6629	T	C	missense_variant	0.0045	HN	Phe	Leu	6
6638	A	C	missense_variant	0.0045	HN	Ile	Leu	9
6648	G	A	missense_variant	0.00901	HN	Ser	Asn	12
6672	T	C	missense_variant	0.0045	HN	Val	Ala	20
6675	G	T	missense_variant	0.04955	HN	Ser	Ile	21
6686	A	G	missense_variant	0.06306	HN	Asn	Asp	25
6719	C	A	missense_variant	0.03139	HN	Leu	Met	36
6723	C	T	missense_variant	0.06306	HN	Ala	Val	37
6787	G	A	missense_variant	0.02232	HN	Met	Ile	58
6818	T	G	missense_variant	0.02222	HN	Ser	Ala	69
6843	A	C	missense_variant	0.00444	HN	Glu	Ala	77
6851	A	G	missense_variant	0.00444	HN	Thr	Ala	80
6866	G	A	missense_variant	0.00444	HN	Ala	Thr	85
6950	G	T	missense_variant	0.00446	HN	Ala	Ser	113
6971	A	G	missense_variant	0.00448	HN	Thr	Ala	120
6974	A	C	missense_variant	0.00448	HN	Ser	Arg	121
6977	C	A	missense_variant	0.00448	HN	Gln	Lys	122
6986	G	A	missense_variant	0.00448	HN	Val	Ile	125
6998	T	C	missense_variant	0.00444	HN	Ser	Pro	129
7050	A	G	missense_variant	0.00444	HN	Lys	Arg	146
7070	G	T	missense_variant	0.00444	HN	Ala	Ser	153
7081	T	G	missense_variant	0.00444	HN	Asp	Glu	156
7222	G	T	missense_variant	0.00444	HN	Lys	Asn	203
7412	G	A	missense_variant	0.00444	HN	Asp	Asn	267
7445	C	A	missense_variant	0.00889	HN	Leu	Ile	278
7541	A	G	missense_variant	0.00444	HN	Ser	Gly	310
7542	G	T	missense_variant	0.00444	HN	Ser	Ile	310
7629	A	G	missense_variant	0.0045	HN	Glu	Gly	339
7673	C	A	missense_variant	0.0045	HN	Gln	Lys	354
7690	G	T	missense_variant	0.00905	HN	Gln	His	359
7721	T	C	missense_variant	0.00455	HN	Phe	Leu	370
7729	T	G	missense_variant	0.00452	HN	Asn	Lys	372
7741	G	T	missense_variant	0.01786	HN	Gln	His	376
7799	G	A	missense_variant	0.03111	HN	Val	Ile	396
7817	A	G	missense_variant	0.08929	HN	Thr	Ala	402
7841	G	T	missense_variant	0.00444	HN	Val	Phe	410
7916	A	G	missense_variant	0.00446	HN	Ile	Val	435
7931	A	T	missense_variant	0.00448	HN	Thr	Ser	440
7935	A	C	missense_variant	0.00448	HN	Asn	Thr	441
7944	C	A	missense_variant	0.00446	HN	Pro	Gln	444
7959	T	C	missense_variant	0.00897	HN	Met	Thr	449
8010	G	A	missense_variant	0.00448	HN	Ser	Asn	466
8084	C	T	missense_variant	0.00452	HN	His	Tyr	491
8198	G	A	missense_variant	0.00459	HN	Ala	Thr	529
8210	A	T	missense_variant	0.00457	HN	Thr	Ser	533
8210	A	G	missense_variant	0.00457	HN	Thr	Ala	533
8235	C	G	missense_variant	0.00455	HN	Thr	Ser	541
8322	T	A	missense_variant	0.00452	HN	Phe	Tyr	570
8482	C	G	missense_variant	0.00897	L	Asn	Lys	15
8529	A	T	missense_variant	0.00446	L	Gln	Leu	31
8586	A	G	missense_variant	0.00446	L	Lys	Arg	50
8705	A	G	missense_variant	0.00448	L	Ile	Val	90
8726	A	C	missense_variant	0.00448	L	Ile	Leu	97
8778	A	G	missense_variant	0.00448	L	Glu	Gly	114
8864	C	G	missense_variant	0.00444	L	Pro	Ala	143
8888	A	G	missense_variant	0.00446	L	Thr	Ala	151
8928	G	A	missense_variant	0.00444	L	Arg	Lys	164
8969	T	C	missense_variant	0.16444	L	Ser	Pro	178
9020	A	C	missense_variant	0.00889	L	Asn	His	195
9138	A	G	missense_variant	0.00446	L	Tyr	Cys	234
9331	T	A	missense_variant	0.00444	L	Phe	Leu	298
9365	G	A	missense_variant	0.00444	L	Val	Ile	310
9407	A	G	missense_variant	0.00446	L	Ile	Val	324
9602	C	T	missense_variant	0.00446	L	Pro	Ser	389
9713	T	A	missense_variant	0.00448	L	His	Asn	426
9777	A	G	missense_variant	0.00448	L	Tyr	Cys	447
9801	T	C	missense_variant	0.00448	L	Ile	Thr	455
9894	A	G	missense_variant	0.02232	L	Gln	Arg	486
9950	A	C	missense_variant	0.00444	L	Asn	His	505
10062	G	T	missense_variant	0.00446	L	Arg	Met	542
10071	A	C	missense_variant	0.05381	L	Glu	Ala	545
10175	T	G	missense_variant	0.00448	L	Ser	Ala	580
10289	C	A	missense_variant	0.47768	L	His	Asn	618
10299	G	A	missense_variant	0.00444	L	Arg	Lys	621
10396	G	T	missense_variant	0.00446	L	Glu	Asp	653
10522	A	G	missense_variant	0.00444	L	Ile	Met	695
10524	C	A	missense_variant	0.00444	L	Pro	His	696
10572	A	T	missense_variant	0.00444	L	Tyr	Phe	712
10623	A	G	missense_variant	0.00444	L	Asp	Gly	729
11078	G	A	missense_variant	0.00444	L	Val	Ile	881
11378	A	G	missense_variant	0.00444	L	Ile	Val	981
11390	T	C	missense_variant	0.00444	L	Tyr	His	985
11819	A	C	missense_variant	0.00444	L	Asn	His	1128
11876	G	T	missense_variant	0.00889	L	Ala	Ser	1147
12077	T	G	missense_variant	0.00889	L	Ser	Ala	1214
12447	C	A	missense_variant	0.00444	L	Thr	Lys	1337
12644	C	A	missense_variant	0.03111	L	Gln	Lys	1403
12654	A	G	missense_variant	0.00446	L	Lys	Arg	1406
12659	G	A	missense_variant	0.00444	L	Val	Ile	1408
12800	G	A	missense_variant	0.00444	L	Val	Ile	1455
12905	A	T	missense_variant	0.00444	L	Ile	Phe	1490
12983	G	A	missense_variant	0.00444	L	Gly	Ser	1516
13217	A	G	missense_variant	0.00444	L	Ile	Val	1594
13394	A	C	missense_variant	0.00448	L	Ile	Leu	1653
13459	T	G	missense_variant	0.00446	L	Ile	Met	1674
13581	T	A	missense_variant	0.05778	L	Phe	Tyr	1715
13610	A	G	missense_variant	0.03111	L	Ile	Val	1725
13637	G	A	missense_variant	0.00444	L	Ala	Thr	1734
13685	G	A	missense_variant	0.08889	L	Ala	Thr	1750
13704	C	A	missense_variant	0.00444	L	Ser	Tyr	1756
13823	G	A	missense_variant	0.00452	L	Val	Ile	1796
13930	A	C	missense_variant	0.00444	L	Glu	Asp	1831
13932	C	T	missense_variant	0.00444	L	Thr	Ile	1832
14042	G	A	missense_variant	0.05778	L	Gly	Ser	1869
14054	G	C	missense_variant	0.00444	L	Gly	Arg	1873
14063	G	A	missense_variant	0.00444	L	Val	Ile	1876
14117	A	G	missense_variant	0.00444	L	Ser	Gly	1894
14277	G	A	missense_variant	0.00444	L	Gly	Asp	1947
14408	G	A	missense_variant	0.00444	L	Val	Ile	1991
14419	A	G	missense_variant	0.00444	L	Ile	Met	1994
14618	A	G	missense_variant	0.02222	L	Thr	Ala	2061
14723	A	G	missense_variant	0.00444	L	Arg	Gly	2096
14773	A	C	missense_variant	0.00444	L	Gln	His	2112
14984	C	A	missense_variant	0.00889	L	Leu	Ile	2183
15168	G	A	missense_variant	0.03111	L	Arg	His	2244
15174	A	C	missense_variant	0.13778	L	Asp	Ala	2246
15217	A	G	missense_variant	0.00444	L	Ile	Met	2260

## Sheet: iSNVs
Position	Sample	Alleles (ref, alt, [alt, ...])	iSNV frequency	Type	AA change	AA position	Gene
115	MuVs/Massachusetts.USA/9.17/[G]	C,T	0.200772	intergenic_region			NP
268	MuVs/Massachusetts.USA/17.16/3[G]	C,T	0.204017	synonymous_variant	Asn41Asn	41	NP
475	MuVs/Massachusetts.USA/44.16/[G]	C,T	0.0311615	synonymous_variant	Gly110Gly	110	NP
733	MuVs/Massachusetts.USA/22.17/2[G]	T,C	0.0750247	synonymous_variant	Phe196Phe	196	NP
817	MuVs/Massachusetts.USA/19.16/[G]	GA,G	0.0219124	frameshift_variant	Ser226fs	225	NP
1099	MuVs/Massachusetts.USA/42.16/[G]	TC,T	0.0234558	frameshift_variant	Gln320fs	319	NP
1123	MuVs/Massachusetts.USA/10.16/[G]	CG,C	0.0413386	frameshift_variant	Gly328fs	327	NP
1123	MuVs/Massachusetts.USA/10.16/7[G]	CG,C	0.0857143	frameshift_variant	Gly328fs	327	NP
1123	MuVs/Massachusetts.USA/10.16/8[G]	CG,C	0.0286169	frameshift_variant	Gly328fs	327	NP
1123	MuVs/Massachusetts.USA/10.17/2[G]	CG,C	0.0487805	frameshift_variant	Gly328fs	327	NP
1123	MuVs/Massachusetts.USA/11.16/[G]	CG,C	0.0470085	frameshift_variant	Gly328fs	327	NP
1123	MuVs/Massachusetts.USA/11.16/4[G]	CG,C	0.0447761	frameshift_variant	Gly328fs	327	NP
1123	MuVs/Massachusetts.USA/11.17/[G]	CG,C	0.0397196	frameshift_variant	Gly328fs	327	NP
1123	MuVs/Massachusetts.USA/13.16/3[G]	CG,C	0.0446429	frameshift_variant	Gly328fs	327	NP
1123	MuVs/Massachusetts.USA/13.16/4[G]	CG,C	0.0454545	frameshift_variant	Gly328fs	327	NP
1123	MuVs/Massachusetts.USA/13.17/2[G]	CG,C	0.0466761	frameshift_variant	Gly328fs	327	NP
1123	MuVs/Massachusetts.USA/14.17/[G]	CG,C	0.0625	frameshift_variant	Gly328fs	327	NP
1123	MuVs/Massachusetts.USA/15.16/[G]	CG,C	0.0615508	frameshift_variant	Gly328fs	327	NP
1123	MuVs/Massachusetts.USA/16.16/12[G]	CG,C	0.0291262	frameshift_variant	Gly328fs	327	NP
1123	MuVs/Massachusetts.USA/16.16/19[G]	CG,C	0.0441558	frameshift_variant	Gly328fs	327	NP
1123	MuVs/Massachusetts.USA/16.16/6[G] (1)	CG,C	0.0254182	frameshift_variant	Gly328fs	327	NP
1123	MuVs/Massachusetts.USA/17.16/[G]	CG,C	0.029003	frameshift_variant	Gly328fs	327	NP
1123	MuVs/Massachusetts.USA/17.16/11[G]	CG,C	0.0238994	frameshift_variant	Gly328fs	327	NP
1123	MuVs/Massachusetts.USA/17.16/3[G]	CG,C	0.0286344	frameshift_variant	Gly328fs	327	NP
1123	MuVs/Massachusetts.USA/17.16/7[G]	CG,C	0.0371134	frameshift_variant	Gly328fs	327	NP
1123	MuVs/Massachusetts.USA/17.17/[G]	CG,C	0.0599251	frameshift_variant	Gly328fs	327	NP
1123	MuVs/Massachusetts.USA/18.16/4[G]	CG,C	0.0406015	frameshift_variant	Gly328fs	327	NP
1123	MuVs/Massachusetts.USA/19.16/4[G]	CG,C	0.0235889	frameshift_variant	Gly328fs	327	NP
1123	MuVs/Massachusetts.USA/19.16/5[G] (1)	CG,C	0.0231287	frameshift_variant	Gly328fs	327	NP
1123	MuVs/Massachusetts.USA/19.17/[G]	CG,C	0.0517007	frameshift_variant	Gly328fs	327	NP
1123	MuVs/Massachusetts.USA/19.17/3[G]	CG,C	0.0528169	frameshift_variant	Gly328fs	327	NP
1123	MuVs/Massachusetts.USA/19.17/4[G]	CG,C	0.036075	frameshift_variant	Gly328fs	327	NP
1123	MuVs/Massachusetts.USA/22.17/2[G]	CG,C	0.0412371	frameshift_variant	Gly328fs	327	NP
1123	MuVs/Massachusetts.USA/22.17/6[G]	CG,C	0.0393375	frameshift_variant	Gly328fs	327	NP
1123	MuVs/Massachusetts.USA/22.17/7[G]	CG,C	0.0495156	frameshift_variant	Gly328fs	327	NP
1123	MuVs/Massachusetts.USA/22.17/8[G]	CG,C	0.0380818	frameshift_variant	Gly328fs	327	NP
1123	MuVs/Massachusetts.USA/24.17/2[G]	CG,C	0.0560897	frameshift_variant	Gly328fs	327	NP
1123	MuVs/Massachusetts.USA/24.17/3[G]	CG,C	0.0598911	frameshift_variant	Gly328fs	327	NP
1123	MuVs/Massachusetts.USA/25.17/[G]	CG,C	0.0472648	frameshift_variant	Gly328fs	327	NP
1123	MuVs/Massachusetts.USA/25.17/3[G]	CG,C	0.0316414	frameshift_variant	Gly328fs	327	NP
1123	MuVs/Massachusetts.USA/25.17/4[G]	CG,C	0.0337662	frameshift_variant	Gly328fs	327	NP
1123	MuVs/Massachusetts.USA/25.17/5[G]	CG,C	0.048951	frameshift_variant	Gly328fs	327	NP
1123	MuVs/Massachusetts.USA/42.16/[G]	CG,C	0.0469405	frameshift_variant	Gly328fs	327	NP
1123	MuVs/Massachusetts.USA/45.16/[G]	CG,C	0.0236396	frameshift_variant	Gly328fs	327	NP
1123	MuVs/Massachusetts.USA/46.16/5[G]	CG,C	0.0371747	frameshift_variant	Gly328fs	327	NP
1123	MuVs/Massachusetts.USA/7.17/[G]	CG,C	0.0417922	frameshift_variant	Gly328fs	327	NP
1123	MuVs/Massachusetts.USA/7.17/2[G]	CG,C	0.0503472	frameshift_variant	Gly328fs	327	NP
1123	MuVs/Massachusetts.USA/9.17/[G]	CG,C	0.0425691	frameshift_variant	Gly328fs	327	NP
1123	MuVs/Montana.USA/11.16[G]	CG,C	0.0234467	frameshift_variant	Gly328fs	327	NP
1123	MuVs/Ohio.USA/12.14/9[G]	CG,C	0.0548628	frameshift_variant	Gly328fs	327	NP
1123	MuVs/Ohio.USA/13.14/6[G]	CG,C	0.0420124	frameshift_variant	Gly328fs	327	NP
1123	MuVs/Ohio.USA/13.14/7[G]	CG,C	0.0413333	frameshift_variant	Gly328fs	327	NP
1123	MuVs/Pennsylvania.USA/19.16[G]	CG,C	0.0545151	frameshift_variant	Gly328fs	327	NP
1195	MuVs/Massachusetts.USA/16.16/15[G]	C,T	0.779798	synonymous_variant	Tyr350Tyr	350	NP
1276	MuVs/Massachusetts.USA/8.16/5[G]	C,T	0.0571429	synonymous_variant	Asp377Asp	377	NP
1408	MuVs/Illinois.USA/26.15/2[G]	TCAA,T	0.0465116	inframe_deletion	Gln422del	422	NP
1408	MuVs/Massachusetts.USA/10.16/[G]	TCAA,T	0.0387409	inframe_deletion	Gln422del	422	NP
1408	MuVs/Massachusetts.USA/10.16/8[G]	TCAA,T	0.0237859	inframe_deletion	Gln422del	422	NP
1408	MuVs/Massachusetts.USA/11.16/[G]	TCAA,T	0.0242215	inframe_deletion	Gln422del	422	NP
1408	MuVs/Massachusetts.USA/13.17/2[G]	TCAA,T	0.0400763	inframe_deletion	Gln422del	422	NP
1408	MuVs/Massachusetts.USA/14.17/[G]	TCAA,T	0.0421348	inframe_deletion	Gln422del	422	NP
1408	MuVs/Massachusetts.USA/15.16/[G]	TCAA,T	0.0599631	inframe_deletion	Gln422del	422	NP
1408	MuVs/Massachusetts.USA/16.16/12[G]	TCAA,T	0.0290645	inframe_deletion	Gln422del	422	NP
1408	MuVs/Massachusetts.USA/16.16/6[G] (1)	TCAA,T	0.0348692	inframe_deletion	Gln422del	422	NP
1408	MuVs/Massachusetts.USA/17.16/[G]	TCAA,T	0.0403481	inframe_deletion	Gln422del	422	NP
1408	MuVs/Massachusetts.USA/18.16/3[G]	TCAA,T	0.0218671	inframe_deletion	Gln422del	422	NP
1408	MuVs/Massachusetts.USA/19.16/3[G]	TCAA,T	0.0279146	inframe_deletion	Gln422del	422	NP
1408	MuVs/Massachusetts.USA/19.16/4[G]	TCAA,T	0.0202703	inframe_deletion	Gln422del	422	NP
1408	MuVs/Massachusetts.USA/19.17/[G]	TCAA,T	0.0589172	inframe_deletion	Gln422del	422	NP
1408	MuVs/Massachusetts.USA/19.17/4[G]	TCAA,T	0.0504202	inframe_deletion	Gln422del	422	NP
1408	MuVs/Massachusetts.USA/22.17/2[G]	TCAA,T	0.053653	inframe_deletion	Gln422del	422	NP
1408	MuVs/Massachusetts.USA/22.17/6[G]	TCAA,T	0.0282609	inframe_deletion	Gln422del	422	NP
1408	MuVs/Massachusetts.USA/22.17/8[G]	TCAA,T	0.0263158	inframe_deletion	Gln422del	422	NP
1408	MuVs/Massachusetts.USA/24.17/[G]	TCAA,T	0.0433735	inframe_deletion	Gln422del	422	NP
1408	MuVs/Massachusetts.USA/24.17/2[G]	TCAA,T	0.0300885	inframe_deletion	Gln422del	422	NP
1408	MuVs/Massachusetts.USA/24.17/3[G]	TCAA,T	0.0532446	inframe_deletion	Gln422del	422	NP
1408	MuVs/Massachusetts.USA/24.17/4[G]	TCAA,T	0.0583942	inframe_deletion	Gln422del	422	NP
1408	MuVs/Massachusetts.USA/25.17/[G]	TCAA,T	0.0587731	inframe_deletion	Gln422del	422	NP
1408	MuVs/Massachusetts.USA/25.17/3[G]	TCAA,T	0.0504648	inframe_deletion	Gln422del	422	NP
1408	MuVs/Massachusetts.USA/25.17/4[G]	TCAA,T	0.0495283	inframe_deletion	Gln422del	422	NP
1408	MuVs/Massachusetts.USA/25.17/5[G]	TCAA,T	0.0658915	inframe_deletion	Gln422del	422	NP
1408	MuVs/Massachusetts.USA/42.16/[G]	TCAA,T	0.0262636	inframe_deletion	Gln422del	422	NP
1408	MuVs/Massachusetts.USA/45.16/[G]	TCAA,T	0.021846	inframe_deletion	Gln422del	422	NP
1408	MuVs/Massachusetts.USA/46.16/5[G]	TCAA,T	0.0220859	inframe_deletion	Gln422del	422	NP
1408	MuVs/Massachusetts.USA/52.16/[G]	TCAA,T	0.0628272	inframe_deletion	Gln422del	422	NP
1408	MuVs/Montana.USA/11.16[G]	TCAA,T	0.0232687	inframe_deletion	Gln422del	422	NP
1408	MuVs/Pennsylvania.USA/19.16[G]	TCAA,T	0.032801	inframe_deletion	Gln422del	422	NP
1496	MuVs/Massachusetts.USA/19.17/3[G]	T,C	0.15493	missense_variant	Phe451Leu	451	NP
1499	MuVs/Massachusetts.USA/13.17/2[G]	CA,C	0.0262626	frameshift_variant	Asn453fs	452	NP
1499	MuVs/Ohio.USA/12.14/9[G]	CA,C	0.020979	frameshift_variant	Asn453fs	452	NP
1538	MuVs/Massachusetts.USA/42.16/[G]	CA,C	0.0224778	frameshift_variant	Asn466fs	465	NP
1586	MuVs/Massachusetts.USA/13.16/3[G]	C,A	0.669829	missense_variant	Leu481Ile	481	NP
1623	MuVs/Massachusetts.USA/24.17/2[G]	C,A	0.0382514	missense_variant	Pro493Gln	493	NP
1654	MuVs/Massachusetts.USA/10.17/2[G]	CG,C	0.0273224	frameshift_variant	Met506fs	504	NP
1654	MuVs/Massachusetts.USA/11.16/[G]	CG,C	0.0308285	frameshift_variant	Met506fs	504	NP
1654	MuVs/Massachusetts.USA/11.16/4[G]	CG,C	0.0346535	frameshift_variant	Met506fs	504	NP
1654	MuVs/Massachusetts.USA/13.16/3[G]	CG,C	0.0240964	frameshift_variant	Met506fs	504	NP
1654	MuVs/Massachusetts.USA/16.16/6[G] (1)	CG,C	0.0274071	frameshift_variant	Met506fs	504	NP
1654	MuVs/Massachusetts.USA/17.16/7[G]	CG,C	0.0316456	frameshift_variant	Met506fs	504	NP
1654	MuVs/Massachusetts.USA/22.17/2[G]	CG,C	0.0290404	frameshift_variant	Met506fs	504	NP
1654	MuVs/Massachusetts.USA/22.17/7[G]	CG,C,CGG	0.110791	frameshift_variant	Met506fs	504	NP
1654	MuVs/Massachusetts.USA/22.17/8[G]	CG,C	0.0424354	frameshift_variant	Met506fs	504	NP
1654	MuVs/Massachusetts.USA/24.17/2[G]	CG,C	0.0203735	frameshift_variant	Met506fs	504	NP
1654	MuVs/Massachusetts.USA/25.17/[G]	CG,C	0.0340502	frameshift_variant	Met506fs	504	NP
1654	MuVs/Massachusetts.USA/25.17/3[G]	CG,C	0.0240113	frameshift_variant	Met506fs	504	NP
1654	MuVs/Massachusetts.USA/42.16/[G]	CG,C	0.0450556	frameshift_variant	Met506fs	504	NP
1654	MuVs/Massachusetts.USA/46.16/5[G]	CG,C	0.0236967	frameshift_variant	Met506fs	504	NP
1654	MuVs/Massachusetts.USA/7.17/[G]	CG,C,CGG	0.0353261	frameshift_variant	Met506fs	504	NP
1654	MuVs/Massachusetts.USA/7.17/2[G]	CG,C	0.0366795	frameshift_variant	Met506fs	504	NP
1654	MuVs/Montana.USA/11.16[G]	CG,C	0.0217391	frameshift_variant	Met506fs	504	NP
1654	MuVs/NewYork.USA/10.14/3[G]	CG,C	0.10274	frameshift_variant	Met506fs	504	NP
1654	MuVs/Ohio.USA/12.14/9[G]	CG,C	0.0478943	frameshift_variant	Met506fs	504	NP
1654	MuVs/Ohio.USA/13.14/6[G]	CG,C	0.0353075	frameshift_variant	Met506fs	504	NP
1654	MuVs/Ohio.USA/13.14/7[G]	CG,C	0.0321637	frameshift_variant	Met506fs	504	NP
1654	MuVs/Ohio.USA/16.14/2[G]	CG,C	0.0215839	frameshift_variant	Met506fs	504	NP
1654	MuVs/Pennsylvania.USA/19.16[G]	CG,C,CGG	0.0493562	frameshift_variant	Met506fs	504	NP
1676	MuVs/Massachusetts.USA/25.17/3[G]	T,C	0.0816176	synonymous_variant	Leu511Leu	511	NP
1756	MuVs/Massachusetts.USA/25.17/3[G]	T,C	0.067953	synonymous_variant	Asn537Asn	537	NP
1816	MuVs/Massachusetts.USA/42.16/[G]	AC,A	0.0324723	intergenic_region			NP-I
1816	MuVs/Pennsylvania.USA/19.16[G]	AC,A	0.0259563	intergenic_region			NP-I
1829	MuVs/Massachusetts.USA/11.17/[G]	A,G	0.0536398	intergenic_region			NP-I
1916	MuVs/Massachusetts.USA/14.16/2[G]	G,A	0.116191	intergenic_region			NP-I
1987	MuVs/Massachusetts.USA/44.16/[G]	A,C	0.637427	missense_variant	Gln3His	3	I,V,P
2005	MuVs/Massachusetts.USA/10.16/[G]	A,G	0.0377358	synonymous_variant	Glu9Glu	9	I,V,P
2057	MuVs/Massachusetts.USA/10.16/8[G]	GC,G	0.0255319	frameshift_variant	Ile29fs	27	I,V,P
2057	MuVs/Massachusetts.USA/42.16/[G]	GC,G	0.0450686	frameshift_variant	Ile29fs	27	I,V,P
2057	MuVs/Pennsylvania.USA/19.16[G]	GC,G	0.0243902	frameshift_variant	Ile29fs	27	I,V,P
2100	MuVs/Massachusetts.USA/42.16/[G]	TC,T	0.0202218	frameshift_variant	Gly43fs	41	I,V,P
2176	MuVs/Massachusetts.USA/25.17/3[G]	A,G	0.589303	synonymous_variant	Gly66Gly	66	I,V,P
2267	MuVs/Massachusetts.USA/17.16/11[G]	CT,C	0.0327869	frameshift_variant	Phe98fs	97	I,V,P
2267	MuVs/Massachusetts.USA/17.16/3[G]	CT,C	0.0209003	frameshift_variant	Phe98fs	97	I,V,P
2267	MuVs/Massachusetts.USA/42.16/[G]	CT,C	0.0230906	frameshift_variant	Phe98fs	97	I,V,P
2278	MuVs/Massachusetts.USA/46.16/4[G]	A,C	0.169102	missense_variant	Gln100His	100	I,V,P
2377	MuVs/Massachusetts.USA/8.16/5[G]	G,A	0.234973	synonymous_variant	Glu133Glu	133	I,V,P
2399	MuVs/Massachusetts.USA/11.16/[G]	GA,G	0.032	frameshift_variant	Lys142fs	141	I,V,P
2399	MuVs/Massachusetts.USA/11.16/4[G]	GA,G	0.0270936	frameshift_variant	Lys142fs	141	I,V,P
2399	MuVs/Massachusetts.USA/18.16/4[G]	GA,G	0.0527859	frameshift_variant	Lys142fs	141	I,V,P
2399	MuVs/Massachusetts.USA/19.16/4[G]	GA,G	0.029595	frameshift_variant	Lys142fs	141	I,V,P
2399	MuVs/Massachusetts.USA/42.16/[G]	GA,G	0.0338192	frameshift_variant	Lys142fs	141	I,V,P
2425	MuVs/Ohio.USA/13.14/10[G]	A,G	0.363636	synonymous_variant	Val149Val	149	I,V,P
2438	MuVs/Massachusetts.USA/10.16/8[G]	AG,A	0.0737606	frameshift_variant	Ala156fs	154	I,V,P
2438	MuVs/Massachusetts.USA/11.16/[G]	AG,A	0.0564103	frameshift_variant	Ala156fs	154	I,V,P
2438	MuVs/Massachusetts.USA/11.16/4[G]	AG,A	0.0511509	frameshift_variant	Ala156fs	154	I,V,P
2438	MuVs/Massachusetts.USA/13.16/3[G]	AG,A	0.0259481	frameshift_variant	Ala156fs	154	I,V,P
2438	MuVs/Massachusetts.USA/15.16/[G]	AG,A	0.022779	frameshift_variant	Ala156fs	154	I,V,P
2438	MuVs/Massachusetts.USA/16.16/15[G]	AG,A	0.0537634	frameshift_variant	Ala156fs	154	I,V,P
2438	MuVs/Massachusetts.USA/17.16/11[G]	AG,A	0.0617284	frameshift_variant	Ala156fs	154	I,V,P
2438	MuVs/Massachusetts.USA/17.16/3[G]	AG,A	0.0332907	frameshift_variant	Ala156fs	154	I,V,P
2438	MuVs/Massachusetts.USA/17.16/7[G]	AG,A	0.0619835	frameshift_variant	Ala156fs	154	I,V,P
2438	MuVs/Massachusetts.USA/18.16/4[G]	AG,A	0.0524862	frameshift_variant	Ala156fs	154	I,V,P
2438	MuVs/Massachusetts.USA/19.16/[G]	AG,A	0.0540541	frameshift_variant	Ala156fs	154	I,V,P
2438	MuVs/Massachusetts.USA/19.16/4[G]	AG,A	0.0382775	frameshift_variant	Ala156fs	154	I,V,P
2438	MuVs/Massachusetts.USA/42.16/[G]	AG,A	0.0520199	frameshift_variant	Ala156fs	154	I,V,P
2438	MuVs/Pennsylvania.USA/19.16[G]	AG,A	0.0311203	frameshift_variant	Ala156fs	154	I,V,P
2685	MuVs/Massachusetts.USA/10.16/8[G]	CA,C	0.0407359	frameshift_variant	Gly238fs	236	P
2685	MuVs/Massachusetts.USA/13.16/3[G]	CA,C	0.0299501	frameshift_variant	Gly238fs	236	P
2685	MuVs/Massachusetts.USA/15.16/[G]	CA,C	0.0211946	frameshift_variant	Gly238fs	236	P
2685	MuVs/Massachusetts.USA/16.16/19[G]	CA,C	0.0465116	frameshift_variant	Gly238fs	236	P
2685	MuVs/Massachusetts.USA/17.16/11[G]	CA,C	0.0363196	frameshift_variant	Gly238fs	236	P
2685	MuVs/Massachusetts.USA/18.16/4[G]	CA,C	0.0364465	frameshift_variant	Gly238fs	236	P
2685	MuVs/Massachusetts.USA/19.16/[G]	CA,C	0.0447761	frameshift_variant	Gly238fs	236	P
2685	MuVs/Massachusetts.USA/19.16/4[G]	CA,C	0.0339213	frameshift_variant	Gly238fs	236	P
2685	MuVs/Massachusetts.USA/19.17/4[G]	CA,C	0.0242086	frameshift_variant	Gly238fs	236	P
2685	MuVs/Massachusetts.USA/22.17/7[G]	CA,C	0.021164	frameshift_variant	Gly238fs	236	P
2685	MuVs/Massachusetts.USA/25.17/[G]	CA,C	0.0267576	frameshift_variant	Gly238fs	236	P
2685	MuVs/Massachusetts.USA/42.16/[G]	CA,C	0.0342915	frameshift_variant	Gly238fs	236	P
2685	MuVs/Massachusetts.USA/44.16/[G]	CA,C	0.0522088	frameshift_variant	Gly238fs	236	P
2977	MuVs/Massachusetts.USA/11.16/4[G]	CA,C	0.0308989	frameshift_variant	Thr335fs	334	P
2977	MuVs/Massachusetts.USA/13.17/2[G]	CA,C	0.0294118	frameshift_variant	Thr335fs	334	P
2977	MuVs/Massachusetts.USA/15.16/[G]	CA,C	0.025522	frameshift_variant	Thr335fs	334	P
2977	MuVs/Massachusetts.USA/17.16/3[G]	CA,C	0.0208333	frameshift_variant	Thr335fs	334	P
2977	MuVs/Massachusetts.USA/42.16/[G]	CA,C	0.0305124	frameshift_variant	Thr335fs	334	P
2977	MuVs/Ohio.USA/12.14/9[G]	CA,C	0.0203515	frameshift_variant	Thr335fs	334	P
2977	MuVs/Ohio.USA/13.14/7[G]	CA,C	0.0208729	frameshift_variant	Thr335fs	334	P
2977	MuVs/Pennsylvania.USA/19.16[G]	CA,C	0.0279648	frameshift_variant	Thr335fs	334	P
3088	MuVs/Massachusetts.USA/42.16/[G]	CA,C	0.0240964	frameshift_variant	Gly372fs	371	P
3156	MuVs/Indiana.USA/5.14[G]	T,C	0.0241638	intergenic_region			P-M
3176	MuVs/Massachusetts.USA/24.17/2[G]	C,T	0.960784	intergenic_region			P-M
3178	MuVs/Massachusetts.USA/10.16/2[G]	G,A	0.930269	intergenic_region			P-M
3179	MuVs/Indiana.USA/5.14[G]	G,A	0.20369	intergenic_region			P-M
3179	MuVs/Massachusetts.USA/11.16/[G]	GA,G	0.0659722	intergenic_region			P-M
3179	MuVs/Massachusetts.USA/11.16/4[G]	GA,G	0.0431894	intergenic_region			P-M
3179	MuVs/Massachusetts.USA/13.16/3[G]	GA,G	0.0422535	intergenic_region			P-M
3179	MuVs/Massachusetts.USA/42.16/[G]	GA,G	0.04	intergenic_region			P-M
3220	MuVs/Massachusetts.USA/42.16/[G]	TA,T	0.0339117	intergenic_region			P-M
3220	MuVs/Massachusetts.USA/46.16/5[G]	TA,T	0.0205607	intergenic_region			P-M
3245	MuVs/Massachusetts.USA/19.16/8[G]	C,T	0.037037	intergenic_region			P-M
3270	MuVs/Massachusetts.USA/13.17/2[G]	G,A	0.233983	missense_variant	Gly3Arg	3	M
3278	MuVs/Massachusetts.USA/17.16/11[G]	G,A	0.608374	synonymous_variant	Gln5Gln	5	M
3299	MuVs/Massachusetts.USA/10.16/8[G]	GC,G	0.0242326	frameshift_variant	Asp15fs	13	M
3299	MuVs/Massachusetts.USA/10.17/2[G]	GC,G	0.0340426	frameshift_variant	Asp15fs	13	M
3299	MuVs/Massachusetts.USA/11.16/4[G]	GC,G	0.0668896	frameshift_variant	Asp15fs	13	M
3299	MuVs/Massachusetts.USA/13.17/2[G]	GC,G	0.0331325	frameshift_variant	Asp15fs	13	M
3299	MuVs/Massachusetts.USA/14.17/[G]	GC,G	0.0511628	frameshift_variant	Asp15fs	13	M
3299	MuVs/Massachusetts.USA/15.16/[G]	GC,G	0.0233161	frameshift_variant	Asp15fs	13	M
3299	MuVs/Massachusetts.USA/22.17/2[G]	GC,G	0.0334507	frameshift_variant	Asp15fs	13	M
3299	MuVs/Massachusetts.USA/25.17/[G]	GC,G	0.0203012	frameshift_variant	Asp15fs	13	M
3299	MuVs/Massachusetts.USA/42.16/[G]	GC,G	0.0557621	frameshift_variant	Asp15fs	13	M
3299	MuVs/Ohio.USA/12.14/9[G]	GC,G	0.0271003	frameshift_variant	Asp15fs	13	M
3299	MuVs/Ohio.USA/13.14/6[G]	GC,G	0.022362	frameshift_variant	Asp15fs	13	M
3299	MuVs/Pennsylvania.USA/19.16[G]	GC,G	0.0286344	frameshift_variant	Asp15fs	13	M
3359	MuVs/Massachusetts.USA/42.16/[G]	CA,C	0.0337466	frameshift_variant	Arg35fs	33	M
3392	MuVs/Massachusetts.USA/42.16/[G]	GA,G	0.024359	frameshift_variant	Ile45fs	44	M
3501	MuVs/Massachusetts.USA/42.16/[G]	CA,C	0.0272251	frameshift_variant	Lys81fs	80	M
3521	MuVs/Massachusetts.USA/12.16/[G]	G,T	0.0734463	synonymous_variant	Val86Val	86	M
3631	MuVs/Massachusetts.USA/16.16/19[G]	A,G	0.366516	missense_variant	Lys123Arg	123	M
3704	MuVs/NewJersey.USA/16.14/2[G]	G,A	0.882883	synonymous_variant	Leu147Leu	147	M
3782	MuVs/Massachusetts.USA/10.17/2[G]	AT,A	0.0203735	frameshift_variant	Leu175fs	174	M
3782	MuVs/Massachusetts.USA/11.16/[G]	AT,A	0.0314136	frameshift_variant	Leu175fs	174	M
3782	MuVs/Massachusetts.USA/42.16/[G]	AT,A	0.0335052	frameshift_variant	Leu175fs	174	M
3902	MuVs/Indiana.USA/5.14[G]	CA,CAA,C	0.0217437	frameshift_variant	Asp216fs	214	M
3902	MuVs/Massachusetts.USA/10.16/4[G]	CA,C	0.0551948	frameshift_variant	Asp216fs	214	M
3902	MuVs/Massachusetts.USA/10.16/8[G]	CA,CAA,C	0.0521978	frameshift_variant	Asp216fs	214	M
3902	MuVs/Massachusetts.USA/11.16/[G]	CA,CAA	0.0386598	frameshift_variant	Asp216fs	214	M
3902	MuVs/Massachusetts.USA/11.16/4[G]	CA,C	0.0310881	frameshift_variant	Asp216fs	214	M
3902	MuVs/Massachusetts.USA/13.16/3[G]	CA,CAA	0.0292135	frameshift_variant	Asp216fs	214	M
3902	MuVs/Massachusetts.USA/13.17/2[G]	CA,CAA	0.0401235	frameshift_variant	Asp216fs	214	M
3902	MuVs/Massachusetts.USA/14.16/2[G]	CA,CAA,C	0.0241711	frameshift_variant	Asp216fs	214	M
3902	MuVs/Massachusetts.USA/14.17/[G]	CA,CAA	0.0703518	frameshift_variant	Asp216fs	214	M
3902	MuVs/Massachusetts.USA/15.16/[G]	CA,CAA,C	0.0419847	frameshift_variant	Asp216fs	214	M
3902	MuVs/Massachusetts.USA/16.16/12[G]	CA,CAA	0.0233838	frameshift_variant	Asp216fs	214	M
3902	MuVs/Massachusetts.USA/16.16/5[G]	CA,CAA	0.0666667	frameshift_variant	Asp216fs	214	M
3902	MuVs/Massachusetts.USA/16.16/6[G] (1)	CA,CAA,C	0.038183	frameshift_variant	Asp216fs	214	M
3902	MuVs/Massachusetts.USA/16.16/7[G]	CA,CAA	0.0428631	frameshift_variant	Asp216fs	214	M
3902	MuVs/Massachusetts.USA/17.16/11[G]	CA,CAA,C	0.0608899	frameshift_variant	Asp216fs	214	M
3902	MuVs/Massachusetts.USA/17.16/3[G]	CA,CAA	0.0402477	frameshift_variant	Asp216fs	214	M
3902	MuVs/Massachusetts.USA/17.16/6[G]	CA,CAA	0.0324718	frameshift_variant	Asp216fs	214	M
3902	MuVs/Massachusetts.USA/18.16/2[G]	CA,CAA	0.0380526	frameshift_variant	Asp216fs	214	M
3902	MuVs/Massachusetts.USA/19.16/[G]	CA,CAA	0.0811966	frameshift_variant	Asp216fs	214	M
3902	MuVs/Massachusetts.USA/19.16/4[G]	CA,CAA	0.0361011	frameshift_variant	Asp216fs	214	M
3902	MuVs/Massachusetts.USA/19.16/5[G] (1)	CA,CAA	0.025729	frameshift_variant	Asp216fs	214	M
3902	MuVs/Massachusetts.USA/22.17/2[G]	CA,CAA	0.0364026	frameshift_variant	Asp216fs	214	M
3902	MuVs/Massachusetts.USA/22.17/6[G]	CA,CAA	0.0506757	frameshift_variant	Asp216fs	214	M
3902	MuVs/Massachusetts.USA/22.17/7[G]	CA,CAA	0.0309735	frameshift_variant	Asp216fs	214	M
3902	MuVs/Massachusetts.USA/25.17/[G]	CA,CAA,C	0.0483221	frameshift_variant	Asp216fs	214	M
3902	MuVs/Massachusetts.USA/25.17/3[G]	CA,CAA	0.0338573	frameshift_variant	Asp216fs	214	M
3902	MuVs/Massachusetts.USA/37.15/[G]	CA,CAA	0.0395349	frameshift_variant	Asp216fs	214	M
3902	MuVs/Massachusetts.USA/42.16/[G]	CA,CAA,C	0.0568182	frameshift_variant	Asp216fs	214	M
3902	MuVs/Massachusetts.USA/45.16/[G]	CA,CAA,C	0.0534944	frameshift_variant	Asp216fs	214	M
3902	MuVs/Massachusetts.USA/45.16/3[G]	CA,CAA	0.0366795	frameshift_variant	Asp216fs	214	M
3902	MuVs/Massachusetts.USA/46.16/5[G]	CA,CAA	0.0331492	frameshift_variant	Asp216fs	214	M
3902	MuVs/Massachusetts.USA/7.17/[G]	CA,CAA,C	0.0387794	frameshift_variant	Asp216fs	214	M
3902	MuVs/Massachusetts.USA/9.16/[G]	CA,CAA,C	0.0250479	frameshift_variant	Asp216fs	214	M
3902	MuVs/Montana.USA/11.16[G]	CA,CAA	0.0245902	frameshift_variant	Asp216fs	214	M
3902	MuVs/NewHampshire.USA/40.16[G]	CA,CAA	0.0237037	frameshift_variant	Asp216fs	214	M
3902	MuVs/Ohio.USA/12.14/9[G]	CA,CAA,C	0.0408805	frameshift_variant	Asp216fs	214	M
3902	MuVs/Ohio.USA/13.14/6[G]	CA,CAA,C	0.0335121	frameshift_variant	Asp216fs	214	M
3902	MuVs/Ohio.USA/16.14/2[G]	CA,CAA,C	0.0332922	frameshift_variant	Asp216fs	214	M
3902	MuVs/Pennsylvania.USA/19.16[G]	CA,CAA,C	0.0475658	frameshift_variant	Asp216fs	214	M
4033	MuVs/Massachusetts.USA/42.16/[G]	AT,A	0.0224571	frameshift_variant	Phe258fs	257	M
4052	MuVs/Ohio.USA/13.14/7[G]	T,C	0.0631769	synonymous_variant	Arg263Arg	263	M
4141	MuVs/Massachusetts.USA/10.17/2[G]	CT,C	0.0290102	frameshift_variant	Phe294fs	293	M
4141	MuVs/Massachusetts.USA/37.16/[G]	CT,C	0.02485	frameshift_variant	Phe294fs	293	M
4141	MuVs/Massachusetts.USA/7.17/[G]	CT,C,CTT	0.0423365	frameshift_variant	Phe294fs,Phe295fs	293, 294	M
4141	MuVs/Massachusetts.USA/7.17/2[G]	CT,C	0.0318627	frameshift_variant	Phe294fs	293	M
4141	MuVs/Massachusetts.USA/9.17/[G]	CT,C	0.0242915	frameshift_variant	Phe294fs	293	M
4169	MuVs/NewHampshire.USA/8.16/1[G]	T,C	0.184097	synonymous_variant	Cys302Cys	302	M
4275	MuVs/Massachusetts.USA/13.16/3[G]	C,A	0.0868056	missense_variant	Leu338Ile	338	M
4279	MuVs/Massachusetts.USA/10.16/14[G]	CA,C	0.0909091	frameshift_variant	Thr341fs	339	M
4279	MuVs/Massachusetts.USA/10.16/8[G]	CA,C	0.091638	frameshift_variant	Thr341fs	339	M
4279	MuVs/Massachusetts.USA/11.16/[G]	CA,C	0.0942982	frameshift_variant	Thr341fs	339	M
4279	MuVs/Massachusetts.USA/11.16/4[G]	CA,C	0.128266	frameshift_variant	Thr341fs	339	M
4279	MuVs/Massachusetts.USA/13.16/3[G]	CA,C	0.0752137	frameshift_variant	Thr341fs	339	M
4279	MuVs/Massachusetts.USA/13.16/4[G]	CA,C	0.0890052	frameshift_variant	Thr341fs	339	M
4279	MuVs/Massachusetts.USA/14.16/2[G]	CA,C	0.0212575	frameshift_variant	Thr341fs	339	M
4279	MuVs/Massachusetts.USA/16.16/15[G]	CA,C	0.0884521	frameshift_variant	Thr341fs	339	M
4279	MuVs/Massachusetts.USA/16.16/19[G]	CA,C	0.0988593	frameshift_variant	Thr341fs	339	M
4279	MuVs/Massachusetts.USA/17.16/11[G]	CA,C	0.113503	frameshift_variant	Thr341fs	339	M
4279	MuVs/Massachusetts.USA/17.16/3[G]	CA,C	0.104167	frameshift_variant	Thr341fs	339	M
4279	MuVs/Massachusetts.USA/17.16/6[G]	CA,C	0.0502208	frameshift_variant	Thr341fs	339	M
4279	MuVs/Massachusetts.USA/17.16/7[G]	CA,C	0.0678571	frameshift_variant	Thr341fs	339	M
4279	MuVs/Massachusetts.USA/18.16/4[G]	CA,C	0.114583	frameshift_variant	Thr341fs	339	M
4279	MuVs/Massachusetts.USA/19.16/[G]	CA,C	0.114478	frameshift_variant	Thr341fs	339	M
4279	MuVs/Massachusetts.USA/19.16/4[G]	CA,C	0.101246	frameshift_variant	Thr341fs	339	M
4279	MuVs/Massachusetts.USA/42.16/[G]	CA,C	0.0760234	frameshift_variant	Thr341fs	339	M
4279	MuVs/Massachusetts.USA/43.16/[G]	CA,C	0.0631313	frameshift_variant	Thr341fs	339	M
4279	MuVs/Massachusetts.USA/44.16/[G]	CA,C	0.0684211	frameshift_variant	Thr341fs	339	M
4279	MuVs/Massachusetts.USA/45.16/[G]	CA,C	0.0208754	frameshift_variant	Thr341fs	339	M
4279	MuVs/Massachusetts.USA/45.16/3[G]	CA,C	0.0424886	frameshift_variant	Thr341fs	339	M
4279	MuVs/Massachusetts.USA/46.16/[G]	CA,C	0.092511	frameshift_variant	Thr341fs	339	M
4279	MuVs/Massachusetts.USA/46.16/4[G]	CA,C	0.0329861	frameshift_variant	Thr341fs	339	M
4279	MuVs/Massachusetts.USA/46.16/5[G]	CA,C	0.040404	frameshift_variant	Thr341fs	339	M
4279	MuVs/Massachusetts.USA/46.16/7[G]	CA,C	0.139344	frameshift_variant	Thr341fs	339	M
4279	MuVs/Massachusetts.USA/50.16/[G]	CA,C	0.0663717	frameshift_variant	Thr341fs	339	M
4279	MuVs/Massachusetts.USA/9.16/[G]	CA,C	0.0243994	frameshift_variant	Thr341fs	339	M
4279	MuVs/Pennsylvania.USA/19.16[G]	CA,C	0.0245161	frameshift_variant	Thr341fs	339	M
4517	MuVs/Illinois.USA/26.15/2[G]	C,A	0.0864865	intergenic_region			M-F
4750	MuVs/Massachusetts.USA/45.16/3[G]	G,T	0.0320102	missense_variant	Val69Leu	69	F
4845	MuVs/Massachusetts.USA/10.16/8[G]	TA,T	0.0205128	frameshift_variant	Arg102fs	101	F
4845	MuVs/Massachusetts.USA/13.16/3[G]	TA,T	0.0220441	frameshift_variant	Arg102fs	101	F
4845	MuVs/Massachusetts.USA/42.16/[G]	TA,T	0.0340219	frameshift_variant	Arg102fs	101	F
4859	MuVs/Massachusetts.USA/14.17/[G]	G,A	0.0444444	missense_variant	Gly105Asp	105	F
4952	MuVs/Massachusetts.USA/19.16/3[G]	C,T	0.0261569	missense_variant	Ala136Val	136	F
4965	MuVs/Massachusetts.USA/42.16/[G]	GA,G	0.0348771	frameshift_variant	Asn142fs	141	F
5010	MuVs/Massachusetts.USA/46.16/5[G]	A,G	0.220317	synonymous_variant	Lys155Lys	155	F
5277	MuVs/Massachusetts.USA/13.16/4[G]	T,C	0.247059	synonymous_variant	Ile244Ile	244	F
5507	MuVs/Massachusetts.USA/10.16/8[G]	CA,C	0.0257353	frameshift_variant	Asn323fs	321	F
5507	MuVs/Massachusetts.USA/11.16/[G]	CA,C	0.0365535	frameshift_variant	Asn323fs	321	F
5507	MuVs/Massachusetts.USA/11.16/4[G]	CA,C	0.0296443	frameshift_variant	Asn323fs	321	F
5507	MuVs/Massachusetts.USA/17.16/7[G]	CA,C	0.0474576	frameshift_variant	Asn323fs	321	F
5507	MuVs/Massachusetts.USA/42.16/[G]	CA,C,CAA	0.0427201	frameshift_variant	Asn323fs	321, 322	F
5507	MuVs/Massachusetts.USA/43.16/[G]	CA,C	0.0227273	frameshift_variant	Asn323fs	321	F
5629	MuVs/Massachusetts.USA/11.16/4[G]	G,A	0.313043	missense_variant	Ala362Thr	362	F
5844	MuVs/Massachusetts.USA/14.16/2[G]	C,T	0.122747	synonymous_variant	Asn433Asn	433	F
5913	MuVs/Massachusetts.USA/10.17/[G]	C,T	0.795918	synonymous_variant	Val456Val	456	F
5938	MuVs/Massachusetts.USA/10.16/3[G]	A,G	0.851852	missense_variant	Lys465Glu	465	F
6142	MuVs/Indiana.USA/5.14[G]	G,A	0.0433037	missense_variant	Asp533Asn	533	F
6203	MuVs/Pennsylvania.USA/19.16[G]	GA,GAA,G	0.0280549	intergenic_region			F-SH
6204	MuVs/Massachusetts.USA/16.16/15[G]	A,G	0.0758123	intergenic_region			F-SH
6419	MuVs/Massachusetts.USA/9.17/[G]	G,A	0.173913	stop_gained	Trp51*	51	SH
6447	MuVs/Massachusetts.USA/42.16/[G]	TC,T	0.02267	intergenic_region			SH-HN
6527	MuVs/Massachusetts.USA/42.16/[G]	GA,G	0.0275229	intergenic_region			SH-HN
6625	MuVs/Massachusetts.USA/19.16/3[G]	G,A	0.212575	synonymous_variant	Ser4Ser	4	HN
6676	MuVs/Massachusetts.USA/8.17/[G]	C,T	0.549296	synonymous_variant	Ser21Ser	21	HN
6935	MuVs/Massachusetts.USA/7.17/2[G]	CA,C	0.0324826	frameshift_variant	Asn109fs	108	HN
6977	MuVs/Massachusetts.USA/10.16/8[G]	CA,C	0.0267983	frameshift_variant	Lys123fs	122	HN
6977	MuVs/Massachusetts.USA/10.17/2[G]	CA,C	0.0255682	frameshift_variant	Lys123fs	122	HN
6977	MuVs/Massachusetts.USA/11.16/[G]	CA,C	0.0447368	frameshift_variant	Lys123fs	122	HN
6977	MuVs/Massachusetts.USA/11.16/4[G]	CA,C	0.026764	frameshift_variant	Lys123fs	122	HN
6977	MuVs/Massachusetts.USA/13.16/3[G]	CA,C	0.0334395	frameshift_variant	Lys123fs	122	HN
6977	MuVs/Massachusetts.USA/13.17/2[G]	CA,C	0.0677083	frameshift_variant	Lys123fs	122	HN
6977	MuVs/Massachusetts.USA/15.16/[G]	CA,C	0.0402116	frameshift_variant	Lys123fs	122	HN
6977	MuVs/Massachusetts.USA/16.16/12[G]	CA,C	0.0200445	frameshift_variant	Lys123fs	122	HN
6977	MuVs/Massachusetts.USA/16.16/6[G] (1)	CA,C	0.0248146	frameshift_variant	Lys123fs	122	HN
6977	MuVs/Massachusetts.USA/17.16/[G]	CA,C	0.0259067	frameshift_variant	Lys123fs	122	HN
6977	MuVs/Massachusetts.USA/19.17/[G]	CA,C	0.0563063	frameshift_variant	Lys123fs	122	HN
6977	MuVs/Massachusetts.USA/19.17/4[G]	CA,C	0.0351201	frameshift_variant	Lys123fs	122	HN
6977	MuVs/Massachusetts.USA/22.17/2[G]	CA,C	0.0360065	frameshift_variant	Lys123fs	122	HN
6977	MuVs/Massachusetts.USA/22.17/7[G]	CA,C	0.0240385	frameshift_variant	Lys123fs	122	HN
6977	MuVs/Massachusetts.USA/22.17/8[G]	CA,C	0.0376238	frameshift_variant	Lys123fs	122	HN
6977	MuVs/Massachusetts.USA/24.17/[G]	CA,C	0.0443038	frameshift_variant	Lys123fs	122	HN
6977	MuVs/Massachusetts.USA/24.17/4[G]	CA,C	0.0555556	frameshift_variant	Lys123fs	122	HN
6977	MuVs/Massachusetts.USA/25.17/[G]	CA,C	0.0414166	frameshift_variant	Lys123fs	122	HN
6977	MuVs/Massachusetts.USA/25.17/3[G]	CA,C	0.0278035	frameshift_variant	Lys123fs	122	HN
6977	MuVs/Massachusetts.USA/42.16/[G]	CA,C	0.0377943	frameshift_variant	Lys123fs	122	HN
6977	MuVs/Massachusetts.USA/45.16/[G]	CA,C	0.0204802	frameshift_variant	Lys123fs	122	HN
6977	MuVs/Massachusetts.USA/46.16/5[G]	CA,C	0.0242915	frameshift_variant	Lys123fs	122	HN
6977	MuVs/Massachusetts.USA/7.17/[G]	CA,C	0.0234987	frameshift_variant	Lys123fs	122	HN
6977	MuVs/Massachusetts.USA/7.17/2[G]	CA,C	0.0367965	frameshift_variant	Lys123fs	122	HN
6977	MuVs/Massachusetts.USA/9.17/[G]	CA,C	0.0217842	frameshift_variant	Lys123fs	122	HN
6977	MuVs/NewYork.USA/10.14/3[G]	CA,C	0.0777778	frameshift_variant	Lys123fs	122	HN
6977	MuVs/Ohio.USA/12.14/9[G]	CA,C	0.0460526	frameshift_variant	Lys123fs	122	HN
6977	MuVs/Ohio.USA/13.14/6[G]	CA,C	0.0436867	frameshift_variant	Lys123fs	122	HN
6977	MuVs/Ohio.USA/13.14/7[G]	CA,C	0.0451128	frameshift_variant	Lys123fs	122	HN
6977	MuVs/Pennsylvania.USA/19.16[G]	CA,C	0.0471014	frameshift_variant	Lys123fs	122	HN
6993	MuVs/Massachusetts.USA/22.17/2[G]	A,G	0.122867	missense_variant	Asn127Ser	127	HN
7200	MuVs/Pennsylvania.USA/19.16[G]	A,G	0.029838	missense_variant	Asn196Ser	196	HN
7336	MuVs/Massachusetts.USA/10.16/8[G]	GA,G	0.0225166	frameshift_variant	Ser243fs	242	HN
7336	MuVs/Massachusetts.USA/11.16/[G]	GA,G	0.0469799	frameshift_variant	Ser243fs	242	HN
7336	MuVs/Massachusetts.USA/13.16/3[G]	GA,G	0.027972	frameshift_variant	Ser243fs	242	HN
7336	MuVs/Massachusetts.USA/16.16/19[G]	GA,G	0.0495495	frameshift_variant	Ser243fs	242	HN
7336	MuVs/Massachusetts.USA/17.16/11[G]	GA,G	0.0212766	frameshift_variant	Ser243fs	242	HN
7336	MuVs/Massachusetts.USA/17.16/3[G]	GA,G	0.0277481	frameshift_variant	Ser243fs	242	HN
7336	MuVs/Massachusetts.USA/19.16/4[G]	GA,G	0.0318878	frameshift_variant	Ser243fs	242	HN
7336	MuVs/Massachusetts.USA/42.16/[G]	GA,G	0.0363423	frameshift_variant	Ser243fs	242	HN
7412	MuVs/Massachusetts.USA/8.17/[G]	G,A	0.524138	missense_variant	Asp267Asn	267	HN
7439	MuVs/Massachusetts.USA/10.16/14[G]	CA,C	0.0977444	frameshift_variant	Lys277fs	276	HN
7439	MuVs/Massachusetts.USA/10.16/8[G]	CA,C	0.0646204	frameshift_variant	Lys277fs	276	HN
7439	MuVs/Massachusetts.USA/11.16/[G]	CA,C	0.0564972	frameshift_variant	Lys277fs	276	HN
7439	MuVs/Massachusetts.USA/11.16/4[G]	CA,C	0.0553936	frameshift_variant	Lys277fs	276	HN
7439	MuVs/Massachusetts.USA/13.16/3[G]	CA,C	0.0411215	frameshift_variant	Lys277fs	276	HN
7439	MuVs/Massachusetts.USA/13.16/4[G]	CA,C	0.0849673	frameshift_variant	Lys277fs	276	HN
7439	MuVs/Massachusetts.USA/14.17/[G]	CA,C	0.0480349	frameshift_variant	Lys277fs	276	HN
7439	MuVs/Massachusetts.USA/15.16/[G]	CA,C	0.0340314	frameshift_variant	Lys277fs	276	HN
7439	MuVs/Massachusetts.USA/16.16/15[G]	CA,C	0.0611621	frameshift_variant	Lys277fs	276	HN
7439	MuVs/Massachusetts.USA/16.16/19[G]	CA,C	0.0704225	frameshift_variant	Lys277fs	276	HN
7439	MuVs/Massachusetts.USA/17.16/3[G]	CA,C	0.0503145	frameshift_variant	Lys277fs	276	HN
7439	MuVs/Massachusetts.USA/17.16/6[G]	CA,C	0.0251177	frameshift_variant	Lys277fs	276	HN
7439	MuVs/Massachusetts.USA/17.16/7[G]	CA,C	0.0606061	frameshift_variant	Lys277fs	276	HN
7439	MuVs/Massachusetts.USA/18.16/4[G]	CA,C	0.0549133	frameshift_variant	Lys277fs	276	HN
7439	MuVs/Massachusetts.USA/19.16/[G]	CA,C	0.0756014	frameshift_variant	Lys277fs	276	HN
7439	MuVs/Massachusetts.USA/19.16/4[G]	CA,C	0.0628655	frameshift_variant	Lys277fs	276	HN
7439	MuVs/Massachusetts.USA/24.17/3[G]	CA,C	0.0317003	frameshift_variant	Lys277fs	276	HN
7439	MuVs/Massachusetts.USA/25.17/[G]	CA,C	0.0275962	frameshift_variant	Lys277fs	276	HN
7439	MuVs/Massachusetts.USA/42.16/[G]	CA,C	0.0564024	frameshift_variant	Lys277fs	276	HN
7439	MuVs/Massachusetts.USA/46.16/5[G]	CA,C	0.0214876	frameshift_variant	Lys277fs	276	HN
7439	MuVs/Massachusetts.USA/50.16/[G]	CA,C	0.0338983	frameshift_variant	Lys277fs	276	HN
7439	MuVs/Ohio.USA/12.14/9[G]	CA,C	0.037037	frameshift_variant	Lys277fs	276	HN
7439	MuVs/Pennsylvania.USA/19.16[G]	CA,C	0.0222117	frameshift_variant	Lys277fs	276	HN
7536	MuVs/Massachusetts.USA/42.16/[G]	TG,T	0.0315431	frameshift_variant	Ser310fs	308	HN
7630	MuVs/Massachusetts.USA/10.16/14[G]	AT,A	0.152941	frameshift_variant	Phe341fs	340	HN
7630	MuVs/Massachusetts.USA/10.16/8[G]	AT,A	0.0922787	frameshift_variant	Phe341fs	340	HN
7630	MuVs/Massachusetts.USA/11.16/[G]	AT,A	0.0705882	frameshift_variant	Phe341fs	340	HN
7630	MuVs/Massachusetts.USA/11.16/4[G]	AT,A	0.0716612	frameshift_variant	Phe341fs	340	HN
7630	MuVs/Massachusetts.USA/13.16/3[G]	AT,A	0.0737101	frameshift_variant	Phe341fs	340	HN
7630	MuVs/Massachusetts.USA/16.16/15[G]	AT,A	0.0740741	frameshift_variant	Phe341fs	340	HN
7630	MuVs/Massachusetts.USA/16.16/19[G]	AT,A	0.0682927	frameshift_variant	Phe341fs	340	HN
7630	MuVs/Massachusetts.USA/17.16/11[G]	AT,A	0.0501672	frameshift_variant	Phe341fs	340	HN
7630	MuVs/Massachusetts.USA/17.16/3[G]	AT,A	0.0547771	frameshift_variant	Phe341fs	340	HN
7630	MuVs/Massachusetts.USA/17.16/6[G]	AT,A	0.0227147	frameshift_variant	Phe341fs	340	HN
7630	MuVs/Massachusetts.USA/19.16/[G]	AT,A	0.0612245	frameshift_variant	Phe341fs	340	HN
7630	MuVs/Massachusetts.USA/42.16/[G]	AT,A	0.0689655	frameshift_variant	Phe341fs	340	HN
7630	MuVs/Massachusetts.USA/43.16/[G]	AT,A	0.079096	frameshift_variant	Phe341fs	340	HN
7630	MuVs/Massachusetts.USA/46.16/5[G]	AT,A	0.0268456	frameshift_variant	Phe341fs	340	HN
7630	MuVs/Massachusetts.USA/50.16/[G]	AT,A	0.0501393	frameshift_variant	Phe341fs	340	HN
7630	MuVs/Ohio.USA/13.14/6[G]	AT,A	0.0241758	frameshift_variant	Phe341fs	340	HN
7630	MuVs/Pennsylvania.USA/19.16[G]	AT,A	0.0342697	frameshift_variant	Phe341fs	340	HN
7811	MuVs/Massachusetts.USA/19.16/5[G] (1)	A,C	0.020202	missense_variant	Asn400His	400	HN
8015	MuVs/Massachusetts.USA/42.16/[G]	GA,G	0.0213904	frameshift_variant	Asn469fs	468	HN
8047	MuVs/Massachusetts.USA/9.17/[G]	G,A	0.0527046	synonymous_variant	Gly478Gly	478	HN
8305	MuVs/Massachusetts.USA/18.16/3[G]	A,G,C	0.336427	synonymous_variant	Ser564Ser	564	HN
8719	MuVs/Massachusetts.USA/10.16/6[G]	A,G	0.267442	missense_variant	Ile94Met	94	L
8759	MuVs/Massachusetts.USA/13.16/3[G]	C,T	0.0203785	stop_gained	Gln108*	108	L
8767	MuVs/Massachusetts.USA/42.16/[G]	C,T	0.0222613	synonymous_variant	Pro110Pro	110	L
8778	MuVs/Massachusetts.USA/18.16/3[G]	A,G	0.530588	missense_variant	Glu114Gly	114	L
8959	MuVs/Massachusetts.USA/15.16/[G]	G,A	0.0201536	synonymous_variant	Glu174Glu	174	L
8986	MuVs/Massachusetts.USA/13.16/4[G]	T,C	0.257028	synonymous_variant	Leu183Leu	183	L
9073	MuVs/Massachusetts.USA/13.16/4[G]	C,T,A	0.0685484	synonymous_variant	Ser212Ser	212	L
9106	MuVs/Massachusetts.USA/10.16/3[G]	T,C	0.824324	synonymous_variant	Ala223Ala	223	L
9142	MuVs/Massachusetts.USA/10.16/10[G]	C,T	0.0432692	synonymous_variant	Leu235Leu	235	L
9145	MuVs/Massachusetts.USA/11.16/4[G]	CT,C	0.02657	frameshift_variant	Phe237fs	237	L
9145	MuVs/Massachusetts.USA/42.16/[G]	CT,C	0.0201638	frameshift_variant	Phe237fs	237	L
9242	MuVs/Pennsylvania.USA/19.16[G]	A,G	0.0276184	missense_variant	Arg269Gly	269	L
9288	MuVs/Massachusetts.USA/42.16/[G]	TG,T	0.0446373	frameshift_variant	Asp286fs	284	L
9353	MuVs/Massachusetts.USA/19.17/[G]	G,A	0.0276498	missense_variant	Gly306Ser	306	L
9385	MuVs/Massachusetts.USA/22.17/[G]	C,T	0.178571	synonymous_variant	Phe316Phe	316	L
9434	MuVs/Massachusetts.USA/42.16/[G]	AT,A	0.024061	frameshift_variant	Ile333fs	333	L
9539	MuVs/Massachusetts.USA/10.16/8[G]	TG,T	0.030888	frameshift_variant	Gly369fs	368	L
9539	MuVs/Massachusetts.USA/19.16/4[G]	TG,T	0.0251108	frameshift_variant	Gly369fs	368	L
9539	MuVs/Massachusetts.USA/42.16/[G]	TG,T	0.0263473	frameshift_variant	Gly369fs	368	L
9719	MuVs/Pennsylvania.USA/19.16[G]	A,C	0.0587734	missense_variant	Asn428His	428	L
9722	MuVs/Massachusetts.USA/11.16/4[G]	GC,G	0.0335052	frameshift_variant	Ser432fs	429	L
9722	MuVs/Massachusetts.USA/42.16/[G]	GC,G	0.0352113	frameshift_variant	Ser432fs	429	L
9801	MuVs/Pennsylvania.USA/19.16[G]	T,C	0.7839	missense_variant	Ile455Thr	455	L
9871	MuVs/Massachusetts.USA/42.16/[G]	TA,T	0.0206995	frameshift_variant	Lys479fs	479	L
10131	MuVs/Massachusetts.USA/42.16/[G]	CA,C	0.0242424	frameshift_variant	Met567fs	565	L
10410	MuVs/Massachusetts.USA/11.16/4[G]	GT,G	0.0309735	frameshift_variant	Phe659fs	658	L
10410	MuVs/Massachusetts.USA/13.16/3[G]	GT,G	0.0226586	frameshift_variant	Phe659fs	658	L
10410	MuVs/Massachusetts.USA/17.16/11[G]	GT,G	0.0203252	frameshift_variant	Phe659fs	658	L
10410	MuVs/Massachusetts.USA/18.16/4[G]	GT,G	0.0368272	frameshift_variant	Phe659fs	658	L
10410	MuVs/Massachusetts.USA/42.16/[G]	GT,G	0.0332618	frameshift_variant	Phe659fs	658	L
10626	MuVs/Indiana.USA/5.14[G]	C,T	0.0812585	missense_variant	Thr730Ile	730	L
10672	MuVs/Massachusetts.USA/10.16/2[G]	C,T	0.933535	synonymous_variant	Ile745Ile	745	L
10685	MuVs/Massachusetts.USA/10.16/14[G]	CA,C	0.0700637	frameshift_variant	Lys751fs	750	L
10685	MuVs/Massachusetts.USA/10.16/8[G]	CA,C	0.022022	frameshift_variant	Lys751fs	750	L
10685	MuVs/Massachusetts.USA/11.16/[G]	CA,C	0.0334029	frameshift_variant	Lys751fs	750	L
10685	MuVs/Massachusetts.USA/11.16/4[G]	CA,C	0.0316456	frameshift_variant	Lys751fs	750	L
10685	MuVs/Massachusetts.USA/16.16/14[G]	CA,C	0.09375	frameshift_variant	Lys751fs	750	L
10685	MuVs/Massachusetts.USA/17.16/3[G]	CA,C	0.0215517	frameshift_variant	Lys751fs	750	L
10685	MuVs/Massachusetts.USA/19.16/4[G]	CA,C	0.021229	frameshift_variant	Lys751fs	750	L
10685	MuVs/Massachusetts.USA/42.16/[G]	CA,C	0.0430802	frameshift_variant	Lys751fs	750	L
10804	MuVs/Massachusetts.USA/16.16/15[G]	A,G	0.0277078	synonymous_variant	Val789Val	789	L
10837	MuVs/Illinois.USA/26.15/2[G]	G,T	0.059633	missense_variant	Glu800Asp	800	L
10963	MuVs/Massachusetts.USA/42.16/[G]	GT,G	0.0201511	frameshift_variant	Tyr844fs	843	L
10979	MuVs/Massachusetts.USA/10.16/8[G]	AT,A	0.0450644	frameshift_variant	Leu849fs	848	L
10979	MuVs/Massachusetts.USA/11.16/[G]	AT,A	0.0434783	frameshift_variant	Leu849fs	848	L
10979	MuVs/Massachusetts.USA/11.16/4[G]	AT,A	0.0379464	frameshift_variant	Leu849fs	848	L
10979	MuVs/Massachusetts.USA/13.16/3[G]	AT,A	0.0248538	frameshift_variant	Leu849fs	848	L
10979	MuVs/Massachusetts.USA/17.16/11[G]	AT,A	0.0339623	frameshift_variant	Leu849fs	848	L
10979	MuVs/Massachusetts.USA/17.16/3[G]	AT,A	0.0233266	frameshift_variant	Leu849fs	848	L
10979	MuVs/Massachusetts.USA/18.16/4[G]	AT,A	0.0352941	frameshift_variant	Leu849fs	848	L
10979	MuVs/Massachusetts.USA/19.16/[G]	AT,A	0.0725076	frameshift_variant	Leu849fs	848	L
10979	MuVs/Massachusetts.USA/19.16/4[G]	AT,A	0.0262467	frameshift_variant	Leu849fs	848	L
10979	MuVs/Massachusetts.USA/42.16/[G]	AT,A	0.0481013	frameshift_variant	Leu849fs	848	L
11265	MuVs/Massachusetts.USA/10.16/8[G]	TG,T	0.0260688	frameshift_variant	Gly945fs	943	L
11265	MuVs/Massachusetts.USA/11.16/4[G]	TG,T	0.0380228	frameshift_variant	Gly945fs	943	L
11265	MuVs/Massachusetts.USA/13.16/4[G]	TG,T	0.0504202	frameshift_variant	Gly945fs	943	L
11265	MuVs/Massachusetts.USA/16.16/15[G]	TG,T	0.037296	frameshift_variant	Gly945fs	943	L
11265	MuVs/Massachusetts.USA/17.16/11[G]	TG,T	0.0306122	frameshift_variant	Gly945fs	943	L
11265	MuVs/Massachusetts.USA/19.16/[G]	TG,T	0.0421053	frameshift_variant	Gly945fs	943	L
11265	MuVs/Massachusetts.USA/22.17/7[G]	TG,T	0.023988	frameshift_variant	Gly945fs	943	L
11265	MuVs/Massachusetts.USA/25.17/[G]	TG,T	0.0273411	frameshift_variant	Gly945fs	943	L
11265	MuVs/Massachusetts.USA/42.16/[G]	TG,T	0.0475138	frameshift_variant	Gly945fs	943	L
11265	MuVs/Massachusetts.USA/46.16/4[G]	TG,T	0.0225694	frameshift_variant	Gly945fs	943	L
11265	MuVs/Massachusetts.USA/46.16/5[G]	TG,T	0.0225653	frameshift_variant	Gly945fs	943	L
11265	MuVs/Ohio.USA/13.14/6[G]	TG,T	0.0217096	frameshift_variant	Gly945fs	943	L
11265	MuVs/Pennsylvania.USA/19.16[G]	TG,T	0.0221224	frameshift_variant	Gly945fs	943	L
11415	MuVs/Massachusetts.USA/11.16/4[G]	GA,G	0.0291971	frameshift_variant	Gly995fs	993	L
11415	MuVs/Massachusetts.USA/13.17/2[G]	GA,G	0.0271493	frameshift_variant	Gly995fs	993	L
11415	MuVs/Massachusetts.USA/18.16/4[G]	GA,G	0.0351648	frameshift_variant	Gly995fs	993	L
11415	MuVs/Massachusetts.USA/42.16/[G]	GA,G	0.0244186	frameshift_variant	Gly995fs	993	L
11461	MuVs/Massachusetts.USA/10.16/2[G]	C,T	0.0205696	synonymous_variant	Asn1008Asn	1008	L
11487	MuVs/Massachusetts.USA/42.16/[G]	CT,C,CTT	0.0276923	frameshift_variant	Leu1019fs	1017, 1018	L
11584	MuVs/Massachusetts.USA/8.17/[G]	G,A	0.0989011	synonymous_variant	Glu1049Glu	1049	L
11670	MuVs/Massachusetts.USA/42.16/[G]	GA,G	0.0227671	frameshift_variant	Lys1079fs	1078	L
11764	MuVs/NewHampshire.USA/8.16/1[G]	A,G	0.233299	synonymous_variant	Val1109Val	1109	L
11810	MuVs/Massachusetts.USA/42.16/[G]	GA,G	0.0290429	frameshift_variant	Lys1126fs	1125	L
11832	MuVs/Massachusetts.USA/11.16/4[G]	CT,C	0.0484988	frameshift_variant	Leu1134fs	1132	L
11832	MuVs/Massachusetts.USA/15.16/[G]	CT,C	0.0281518	frameshift_variant	Leu1134fs	1133	L
11832	MuVs/Massachusetts.USA/42.16/[G]	CT,C,CTT	0.0561404	frameshift_variant	Leu1134fs	1132, 1133	L
11832	MuVs/Ohio.USA/13.14/6[G]	CT,C	0.0278763	frameshift_variant	Leu1134fs	1132	L
12034	MuVs/Massachusetts.USA/10.16/8[G]	GT,G	0.0483491	frameshift_variant	Phe1201fs	1200	L
12034	MuVs/Massachusetts.USA/10.17/2[G]	GT,G	0.0259067	frameshift_variant	Phe1201fs	1200	L
12034	MuVs/Massachusetts.USA/11.16/[G]	GT,G	0.0453258	frameshift_variant	Phe1201fs	1200	L
12034	MuVs/Massachusetts.USA/11.16/4[G]	GT,G	0.0552995	frameshift_variant	Phe1201fs	1200	L
12034	MuVs/Massachusetts.USA/13.16/3[G]	GT,G	0.0473373	frameshift_variant	Phe1201fs	1200	L
12034	MuVs/Massachusetts.USA/13.16/4[G]	GT,G	0.0546875	frameshift_variant	Phe1201fs	1200	L
12034	MuVs/Massachusetts.USA/13.17/2[G]	GT,G	0.0218254	frameshift_variant	Phe1201fs	1200	L
12034	MuVs/Massachusetts.USA/15.16/[G]	GT,G	0.0203892	frameshift_variant	Phe1201fs	1200	L
12034	MuVs/Massachusetts.USA/16.16/19[G]	GT,G	0.0630915	frameshift_variant	Phe1201fs	1200	L
12034	MuVs/Massachusetts.USA/17.16/11[G]	GT,G	0.0700219	frameshift_variant	Phe1201fs	1200	L
12034	MuVs/Massachusetts.USA/17.16/3[G]	GT,G	0.0541045	frameshift_variant	Phe1201fs	1200	L
12034	MuVs/Massachusetts.USA/17.16/4[G]	GT,G	0.123894	frameshift_variant	Phe1201fs	1200	L
12034	MuVs/Massachusetts.USA/17.16/6[G]	GT,G	0.0212044	frameshift_variant	Phe1201fs	1200	L
12034	MuVs/Massachusetts.USA/17.16/7[G]	GT,G	0.0729167	frameshift_variant	Phe1201fs	1200	L
12034	MuVs/Massachusetts.USA/18.16/4[G]	GT,G	0.0712695	frameshift_variant	Phe1201fs	1200	L
12034	MuVs/Massachusetts.USA/19.16/[G]	GT,G	0.0612245	frameshift_variant	Phe1201fs	1200	L
12034	MuVs/Massachusetts.USA/19.16/4[G]	GT,G	0.057598	frameshift_variant	Phe1201fs	1200	L
12034	MuVs/Massachusetts.USA/22.17/2[G]	GT,G	0.0214592	frameshift_variant	Phe1201fs	1200	L
12034	MuVs/Massachusetts.USA/42.16/[G]	GT,G	0.0676856	frameshift_variant	Phe1201fs	1200	L
12034	MuVs/Massachusetts.USA/43.16/[G]	GT,G	0.0425532	frameshift_variant	Phe1201fs	1200	L
12034	MuVs/Massachusetts.USA/45.16/3[G]	GT,G	0.0275229	frameshift_variant	Phe1201fs	1200	L
12034	MuVs/Massachusetts.USA/46.16/[G]	GT,G	0.0422078	frameshift_variant	Phe1201fs	1200	L
12034	MuVs/Massachusetts.USA/46.16/4[G]	GT,G	0.0417582	frameshift_variant	Phe1201fs	1200	L
12034	MuVs/Massachusetts.USA/46.16/5[G]	GT,G	0.0297619	frameshift_variant	Phe1201fs	1200	L
12034	MuVs/Massachusetts.USA/50.16/[G]	GT,G	0.0342205	frameshift_variant	Phe1201fs	1200	L
12034	MuVs/Ohio.USA/12.14/9[G]	GT,G	0.0291568	frameshift_variant	Phe1201fs	1200	L
12034	MuVs/Pennsylvania.USA/19.16[G]	GT,G	0.0311867	frameshift_variant	Phe1201fs	1200	L
12082	MuVs/Massachusetts.USA/19.16/3[G]	C,T	0.764605	synonymous_variant	Asn1215Asn	1215	L
12112	MuVs/Massachusetts.USA/11.16/4[G]	TA,T	0.0211538	frameshift_variant	Thr1227fs	1226	L
12112	MuVs/Massachusetts.USA/42.16/[G]	TA,T	0.0211864	frameshift_variant	Thr1227fs	1226	L
12631	MuVs/Massachusetts.USA/19.16/3[G]	C,T	0.0826211	synonymous_variant	Phe1398Phe	1398	L
12695	MuVs/Massachusetts.USA/10.16/8[G]	GA,G	0.0311804	frameshift_variant	Ile1422fs	1420	L
12695	MuVs/Massachusetts.USA/19.16/4[G]	GA,G	0.0305085	frameshift_variant	Ile1422fs	1420	L
12695	MuVs/Massachusetts.USA/42.16/[G]	GA,G	0.0399129	frameshift_variant	Ile1422fs	1420	L
12758	MuVs/Massachusetts.USA/10.16/8[G]	GA,G	0.0520521	frameshift_variant	Ile1443fs	1441	L
12758	MuVs/Massachusetts.USA/11.16/[G]	GA,G	0.056872	frameshift_variant	Ile1443fs	1441	L
12758	MuVs/Massachusetts.USA/11.16/4[G]	GA,G	0.0602637	frameshift_variant	Ile1443fs	1441	L
12758	MuVs/Massachusetts.USA/13.16/3[G]	GA,G	0.0282318	frameshift_variant	Ile1443fs	1441	L
12758	MuVs/Massachusetts.USA/13.17/2[G]	GA,G	0.0204499	frameshift_variant	Ile1443fs	1441	L
12758	MuVs/Massachusetts.USA/16.16/15[G]	GA,G	0.0313808	frameshift_variant	Ile1443fs	1441	L
12758	MuVs/Massachusetts.USA/16.16/19[G]	GA,G	0.0607903	frameshift_variant	Ile1443fs	1441	L
12758	MuVs/Massachusetts.USA/17.16/11[G]	GA,G	0.0330033	frameshift_variant	Ile1443fs	1441	L
12758	MuVs/Massachusetts.USA/17.16/3[G]	GA,G	0.0366399	frameshift_variant	Ile1443fs	1441	L
12758	MuVs/Massachusetts.USA/18.16/4[G]	GA,G	0.042885	frameshift_variant	Ile1443fs	1441	L
12758	MuVs/Massachusetts.USA/19.16/[G]	GA,G	0.0508906	frameshift_variant	Ile1443fs	1441	L
12758	MuVs/Massachusetts.USA/19.16/4[G]	GA,G	0.0365044	frameshift_variant	Ile1443fs	1441	L
12758	MuVs/Massachusetts.USA/42.16/[G]	GA,G,GAA	0.0687204	frameshift_variant	Ile1443fs	1441	L
12758	MuVs/Massachusetts.USA/8.16/6[G]	G,A	0.113514	missense_variant	Glu1441Lys	1441	L
13112	MuVs/Massachusetts.USA/42.16/[G]	GC,G	0.0209348	frameshift_variant	Pro1560fs	1559	L
13193	MuVs/Massachusetts.USA/11.16/4[G]	GT,G	0.0247423	frameshift_variant	Leu1587fs	1586	L
13193	MuVs/Massachusetts.USA/42.16/[G]	GT,G	0.0255875	frameshift_variant	Leu1587fs	1586	L
13307	MuVs/Massachusetts.USA/25.17/3[G]	G,A	0.349138	missense_variant	Ala1624Thr	1624	L
13444	MuVs/Indiana.USA/5.14[G]	C,T	0.321059	synonymous_variant	Ile1669Ile	1669	L
13528	MuVs/Massachusetts.USA/46.16/4[G]	A,C	0.0213816	synonymous_variant	Arg1697Arg	1697	L
13888	MuVs/Massachusetts.USA/42.16/[G]	CG,C	0.0263158	frameshift_variant	Ala1819fs	1818	L
13891	MuVs/Massachusetts.USA/11.16/4[G]	G,A	0.643038	synonymous_variant	Gly1818Gly	1818	L
13964	MuVs/Massachusetts.USA/42.16/[G]	GA,G	0.0294464	frameshift_variant	Glu1843fs	1843	L
14122	MuVs/Massachusetts.USA/10.16/8[G]	GA,G	0.0293309	frameshift_variant	Thr1897fs	1896	L
14122	MuVs/Massachusetts.USA/11.16/[G]	GA,G	0.0423729	frameshift_variant	Thr1897fs	1896	L
14122	MuVs/Massachusetts.USA/11.16/4[G]	GA,G	0.0265487	frameshift_variant	Thr1897fs	1896	L
14122	MuVs/Massachusetts.USA/13.16/3[G]	GA,G	0.0253012	frameshift_variant	Thr1897fs	1896	L
14122	MuVs/Massachusetts.USA/16.16/15[G]	GA,G	0.0255319	frameshift_variant	Thr1897fs	1896	L
14122	MuVs/Massachusetts.USA/16.16/19[G]	GA,G	0.0395778	frameshift_variant	Thr1897fs	1896	L
14122	MuVs/Massachusetts.USA/17.16/3[G]	GA,G	0.0269382	frameshift_variant	Thr1897fs	1896	L
14122	MuVs/Massachusetts.USA/17.16/7[G]	GA,G	0.03003	frameshift_variant	Thr1897fs	1896	L
14122	MuVs/Massachusetts.USA/18.16/4[G]	GA,G	0.0382775	frameshift_variant	Thr1897fs	1896	L
14122	MuVs/Massachusetts.USA/19.16/[G]	GA,G	0.0488798	frameshift_variant	Thr1897fs	1896	L
14122	MuVs/Massachusetts.USA/19.16/4[G]	GA,G	0.0283262	frameshift_variant	Thr1897fs	1896	L
14122	MuVs/Massachusetts.USA/42.16/[G]	GA,G	0.0358166	frameshift_variant	Thr1897fs	1896	L
14219	MuVs/Indiana.USA/5.14[G]	A,T	0.0229586	missense_variant	Met1928Leu	1928	L
14245	MuVs/Massachusetts.USA/46.16/5[G]	G,A	0.0564726	synonymous_variant	Ala1936Ala	1936	L
14310	MuVs/Pennsylvania.USA/19.16[G]	CT,C	0.0201994	frameshift_variant	Phe1959fs	1958	L
14320	MuVs/Massachusetts.USA/10.16/8[G]	AT,A	0.0243902	frameshift_variant	Ser1963fs	1962	L
14320	MuVs/Massachusetts.USA/11.16/[G]	AT,A	0.0253353	frameshift_variant	Ser1963fs	1962	L
14320	MuVs/Massachusetts.USA/11.16/4[G]	AT,A	0.0215385	frameshift_variant	Ser1963fs	1962	L
14320	MuVs/Massachusetts.USA/17.16/11[G]	AT,A	0.0215909	frameshift_variant	Ser1963fs	1962	L
14320	MuVs/Massachusetts.USA/17.16/4[G]	AT,A	0.0518868	frameshift_variant	Ser1963fs	1962	L
14320	MuVs/Massachusetts.USA/18.16/4[G]	AT,A	0.0272615	frameshift_variant	Ser1963fs	1962	L
14320	MuVs/Massachusetts.USA/19.16/[G]	AT,A	0.033389	frameshift_variant	Ser1963fs	1962	L
14320	MuVs/Massachusetts.USA/19.16/4[G]	AT,A	0.0246479	frameshift_variant	Ser1963fs	1962	L
14320	MuVs/Massachusetts.USA/42.16/[G]	AT,A	0.0269828	frameshift_variant	Ser1963fs	1962	L
14326	MuVs/Massachusetts.USA/11.16/4[G]	CT,C	0.0290965	frameshift_variant	Leu1965fs	1964	L
14326	MuVs/Massachusetts.USA/42.16/[G]	CT,C	0.0247406	frameshift_variant	Leu1965fs	1964	L
14443	MuVs/Massachusetts.USA/16.16/6[G] (2-17.16)	C,T	0.566038	synonymous_variant	Thr2002Thr	2002	L
14451	MuVs/Massachusetts.USA/42.16/[G]	CT,C	0.0218391	frameshift_variant	Phe2006fs	2005	L
14497	MuVs/Massachusetts.USA/42.16/[G]	GT,G	0.0223853	frameshift_variant	Ser2022fs	2021	L
14592	MuVs/Pennsylvania.USA/19.16[G]	C,T	0.0993789	missense_variant	Ser2052Leu	2052	L
14596	MuVs/Ohio.USA/13.14/7[G]	G,A	0.0520833	synonymous_variant	Glu2053Glu	2053	L
14608	MuVs/Massachusetts.USA/46.16/5[G]	C,T	0.22534	synonymous_variant	Asp2057Asp	2057	L
14763	MuVs/Massachusetts.USA/10.16/8[G]	TA,T	0.0584851	frameshift_variant	Gly2111fs	2109	L
14763	MuVs/Massachusetts.USA/11.16/[G]	TA,T	0.0461847	frameshift_variant	Gly2111fs	2109	L
14763	MuVs/Massachusetts.USA/11.16/4[G]	TA,T	0.0866142	frameshift_variant	Gly2111fs	2109	L
14763	MuVs/Massachusetts.USA/13.16/3[G]	TA,T	0.0276243	frameshift_variant	Gly2111fs	2109	L
14763	MuVs/Massachusetts.USA/16.16/19[G]	TA,T	0.0579399	frameshift_variant	Gly2111fs	2109	L
14763	MuVs/Massachusetts.USA/17.16/3[G]	TA,T	0.0390625	frameshift_variant	Gly2111fs	2109	L
14763	MuVs/Massachusetts.USA/19.16/2[G]	TA,T	0.0880503	frameshift_variant	Gly2111fs	2109	L
14763	MuVs/Massachusetts.USA/19.16/4[G]	TA,T	0.0413026	frameshift_variant	Gly2111fs	2109	L
14763	MuVs/Massachusetts.USA/42.16/[G]	TA,T	0.0540098	frameshift_variant	Gly2111fs	2109	L
14763	MuVs/Massachusetts.USA/46.16/[G]	TA,T	0.0254453	frameshift_variant	Gly2111fs	2109	L
14763	MuVs/Pennsylvania.USA/19.16[G]	TA,T	0.0200849	frameshift_variant	Gly2111fs	2109	L
14993	MuVs/Massachusetts.USA/14.17/[G]	TC,T	0.0277778	frameshift_variant	Asn2188fs	2186	L
14993	MuVs/Massachusetts.USA/42.16/[G]	TC,T	0.0362077	frameshift_variant	Asn2188fs	2186	L
14993	MuVs/Pennsylvania.USA/19.16[G]	TC,T	0.0243997	frameshift_variant	Asn2188fs	2186	L

## Sheet: SNPs in immunogenic regions
Gene	Region Range (nt)	Region Range (aa)	SNP Position (nt)	SNP Position (aa)	MAF
HN	337–390	113–130	357	119	0.0382514
HN	337–391	113–130	375	125	0.0382514
HN	793–864	265–288	798	266	0.136612
HN	793–864	265–288	801	267	0.0382514
HN	793–864	265–288	828	276	0.0382514
HN	985–1020	329–340	999	333	0.0437158
HN	985–1020	329–340	1020	340	0.142077
HN	1054–1080	352–360	1074	358	0.0437158
HN	1123–1209	375–403	1128	376	0.0819672
HN	1123–1209	375–403	1162	388	0.0819672
HN	1123–1209	375–403	1179	393	0.0382514
HN	1123–1209	375–403	1186	396	0.0382514
HN	1123–1209	375–403	1188	396	0.0382514
HN	1123–1209	375–403	1194	398	0.0655738
HN	1123–1209	375–403	1204	402	0.0382514
HN	1198–1206	400–402	1204	402	0.0382514
NP	1234–1425	412–475	1239	413	0.0437158
NP	1234–1425	412–475	1269	423	0.0819672
NP	1426–1647	476–569	1461	487	0.0382514
NP	1426–1647	476–569	1464	488	0.0382514
NP	1426–1647	476–569	1516	506	0.0382514
NP	1426–1647	476–569	1548	516	0.0437158
NP	1426–1647	476–569	1554	518	0.0819672
NP	1426–1647	476–569	1563	521	0.0382514
NP	1426–1647	476–569	1584	528	0.349727
NP	1426–1647	476–569	1596	532	0.442623
NP	1426–1647	476–569	1635	545	0.0382514
