# Supplementary material for: Combining genomics and epidemiology to track mumps virus transmission in the United States
Source: PLoS Biol. 2020 Feb 11;18(2):e3000611. doi: 10.1371/journal.pbio.3000611 (PMC7012397; doi:10.1371/journal.pbio.3000611)
Supplement: S3 Data — Calculated dN/dS value and confidence interval for each amino acid position across the mumps virus genome. (XLSX) [file pbio.3000611.s017.xlsx]

## Sheet: snp_report
Gene	Position (AA)	Estimated dN/dS	Lower CI	Upper CI
NP	1	0.09447	0.07333	0.12864
NP	2	0.09264	0.07498	0.11549
NP	3	0.04019	0.03166	0.05385
NP	4	0.09287	0.07273	0.12202
NP	5	0.09259	0.07401	0.11583
NP	6	0.09337	0.07625	0.12384
NP	7	0.09313	0.07519	0.12361
NP	8	0.09428	0.07549	0.12301
NP	9	0.0934	0.07487	0.12845
NP	10	0.09352	0.07369	0.1223
NP	11	0.09298	0.07445	0.12244
NP	12	0.04979	0.03934	0.06807
NP	13	0.09386	0.07352	0.12342
NP	14	0.09269	0.0745	0.11899
NP	15	0.06468	0.05325	0.07981
NP	16	0.09265	0.07399	0.12084
NP	17	0.0931	0.07417	0.11958
NP	18	0.09372	0.07646	0.12864
NP	19	0.09317	0.0754	0.11958
NP	20	0.09447	0.07576	0.12933
NP	21	0.09326	0.07605	0.11843
NP	22	0.09358	0.07672	0.12551
NP	23	0.09307	0.07371	0.12065
NP	24	0.09293	0.07377	0.11986
NP	25	0.09316	0.0753	0.12279
NP	26	0.06484	0.05197	0.08871
NP	27	0.09308	0.07464	0.12553
NP	28	0.09339	0.07604	0.12398
NP	29	0.09306	0.07519	0.12164
NP	30	0.09341	0.07367	0.13067
NP	31	0.09346	0.07487	0.1228
NP	32	0.09276	0.07572	0.11504
NP	33	0.09291	0.07273	0.12088
NP	34	0.09337	0.07487	0.13052
NP	35	0.09289	0.07409	0.11926
NP	36	0.06425	0.04853	0.08475
NP	37	0.09385	0.0751	0.12848
NP	38	0.09291	0.07322	0.12371
NP	39	0.06482	0.05175	0.08474
NP	40	0.09308	0.07365	0.12052
NP	41	0.09279	0.0745	0.1199
NP	42	0.09252	0.07206	0.11823
NP	43	0.09353	0.07375	0.12771
NP	44	0.46347	0.37713	0.58817
NP	45	0.09298	0.0741	0.1219
NP	46	0.09366	0.07494	0.13061
NP	47	0.09401	0.07576	0.12949
NP	48	0.09288	0.07379	0.11991
NP	49	0.09332	0.07412	0.12549
NP	50	0.09307	0.07556	0.11905
NP	51	0.09575	0.07399	0.12747
NP	52	0.09321	0.07481	0.12608
NP	53	0.09286	0.07481	0.11926
NP	54	0.09325	0.07352	0.12102
NP	55	0.06466	0.05126	0.08638
NP	56	0.09347	0.07632	0.12606
NP	57	0.06461	0.05221	0.08144
NP	58	0.09358	0.07389	0.11672
NP	59	0.04957	0.03801	0.06585
NP	60	0.09308	0.07445	0.11678
NP	61	0.09306	0.07377	0.1223
NP	62	0.09322	0.07322	0.12602
NP	63	0.09283	0.07273	0.11737
NP	64	0.0927	0.0765	0.11662
NP	65	0.0644	0.05137	0.07657
NP	66	0.04953	0.03919	0.06452
NP	67	0.06551	0.05038	0.0918
NP	68	0.04024	0.03138	0.05374
NP	69	0.04949	0.03954	0.0648
NP	70	0.06428	0.04923	0.08111
NP	71	0.09345	0.07604	0.1219
NP	72	0.09349	0.07399	0.12638
NP	73	0.09287	0.07335	0.11911
NP	74	0.09426	0.07646	0.12384
NP	75	0.09326	0.07515	0.11717
NP	76	0.09306	0.07399	0.12013
NP	77	0.09335	0.07572	0.11905
NP	78	0.093	0.07399	0.12818
NP	79	0.09286	0.07666	0.11066
NP	80	0.09298	0.07408	0.11423
NP	81	0.09309	0.07408	0.11705
NP	82	0.09358	0.0764	0.12783
NP	83	0.09311	0.07519	0.11891
NP	84	0.09507	0.07401	0.12785
NP	85	0.09316	0.07517	0.12216
NP	86	0.09297	0.07572	0.12084
NP	87	0.0938	0.07487	0.13186
NP	88	0.09311	0.0745	0.12102
NP	89	0.06425	0.05065	0.07878
NP	90	0.06459	0.05187	0.08611
NP	91	0.09332	0.07399	0.12491
NP	92	0.09277	0.07399	0.11641
NP	93	0.46563	0.36895	0.62465
NP	94	0.09335	0.07515	0.12426
NP	95	0.09346	0.07614	0.12416
NP	96	0.09337	0.07517	0.1219
NP	97	0.09318	0.07399	0.12696
NP	98	0.31738	0.17214	0.52314
NP	99	0.09395	0.07487	0.12146
NP	100	0.09307	0.07494	0.11843
NP	101	0.06491	0.0522	0.08827
NP	102	0.09331	0.07634	0.11911
NP	103	0.09364	0.07375	0.12301
NP	104	0.06557	0.05229	0.08784
NP	105	0.09402	0.07576	0.13024
NP	106	0.06475	0.05144	0.08361
NP	107	0.09315	0.07435	0.11717
NP	108	0.09267	0.07409	0.11362
NP	109	0.09277	0.07298	0.11964
NP	110	0.46336	0.36741	0.61505
NP	111	0.09318	0.07517	0.11986
NP	112	0.09347	0.07487	0.11934
NP	113	0.09362	0.07434	0.12361
NP	114	0.09317	0.07401	0.12551
NP	115	0.09318	0.07399	0.12188
NP	116	0.09291	0.07625	0.12322
NP	117	0.0643	0.05178	0.07916
NP	118	0.09298	0.07487	0.11672
NP	119	0.09349	0.07399	0.12771
NP	120	0.093	0.0745	0.12175
NP	121	0.0925	0.0736	0.10857
NP	122	0.09283	0.07586	0.11911
NP	123	0.09341	0.07401	0.12636
NP	124	0.09315	0.07375	0.12406
NP	125	0.09347	0.07634	0.12376
NP	126	0.0931	0.07365	0.12358
NP	127	0.09343	0.07405	0.12777
NP	128	0.09314	0.07594	0.12084
NP	129	0.09348	0.07556	0.12553
NP	130	0.0932	0.07574	0.12267
NP	131	0.09315	0.07236	0.12488
NP	132	0.09327	0.07519	0.11899
NP	133	0.04968	0.03948	0.06861
NP	134	0.09344	0.0764	0.12233
NP	135	0.09326	0.07496	0.12215
NP	136	0.06484	0.0514	0.08377
NP	137	0.06435	0.04805	0.08382
NP	138	0.09398	0.07444	0.12563
NP	139	0.09276	0.07493	0.11362
NP	140	0.09325	0.07445	0.12512
NP	141	0.0933	0.07556	0.11747
NP	142	0.09392	0.07556	0.12359
NP	143	0.09307	0.07438	0.11737
NP	144	0.09326	0.07399	0.12384
NP	145	0.06441	0.05126	0.08146
NP	146	0.09347	0.07496	0.12631
NP	147	0.09312	0.0765	0.12098
NP	148	0.0933	0.07519	0.12785
NP	149	0.09322	0.07399	0.12301
NP	150	0.09339	0.07424	0.1228
NP	151	0.09423	0.0753	0.12611
NP	152	0.09341	0.07635	0.12895
NP	153	0.09291	0.07399	0.11887
NP	154	0.06428	0.05237	0.07757
NP	155	0.09301	0.07605	0.11765
NP	156	0.06484	0.0522	0.08471
NP	157	0.09438	0.07556	0.12771
NP	158	0.09317	0.07399	0.12052
NP	159	0.06482	0.05153	0.08434
NP	160	0.09374	0.07675	0.12216
NP	161	0.09369	0.07536	0.128
NP	162	0.06468	0.05079	0.08362
NP	163	0.09301	0.0736	0.12052
NP	164	0.06496	0.0517	0.08803
NP	165	0.09355	0.07664	0.12359
NP	166	0.09347	0.07371	0.12462
NP	167	0.09277	0.07574	0.11752
NP	168	0.09318	0.07635	0.11692
NP	169	0.09368	0.07698	0.12611
NP	170	0.09342	0.0745	0.11911
NP	171	0.09345	0.07297	0.12656
NP	172	0.0933	0.07664	0.12563
NP	173	0.06474	0.05175	0.08367
NP	174	0.09352	0.07519	0.12398
NP	175	0.09355	0.07625	0.12747
NP	176	0.09319	0.07438	0.12512
NP	177	0.09328	0.07694	0.1199
NP	178	0.05004	0.04025	0.06314
NP	179	0.0929	0.07496	0.11677
NP	180	0.09349	0.0767	0.1309
NP	181	0.09341	0.07493	0.12362
NP	182	0.09497	0.07694	0.12353
NP	183	0.09296	0.07487	0.11762
NP	184	0.04942	0.03823	0.06628
NP	185	0.09331	0.07644	0.12226
NP	186	0.09317	0.07417	0.12171
NP	187	0.09315	0.07496	0.12194
NP	188	0.09298	0.0764	0.11486
NP	189	0.09322	0.0754	0.11934
NP	190	0.09328	0.07637	0.12376
NP	191	0.06476	0.05196	0.08395
NP	192	0.09334	0.0745	0.12611
NP	193	0.09344	0.07449	0.12604
NP	194	0.09414	0.0729	0.12175
NP	195	0.06617	0.05294	0.08934
NP	196	0.09226	0.07371	0.11419
NP	197	0.09444	0.0748	0.128
NP	198	0.09315	0.07214	0.12426
NP	199	0.09307	0.07308	0.12194
NP	200	0.09314	0.07445	0.11957
NP	201	0.09277	0.0748	0.11991
NP	202	0.09322	0.07556	0.11934
NP	203	0.09303	0.07515	0.12358
NP	204	0.09312	0.07485	0.12384
NP	205	0.04949	0.03933	0.06779
NP	206	0.09363	0.07377	0.1188
NP	207	0.09344	0.07505	0.12572
NP	208	0.09358	0.07634	0.12384
NP	209	0.09288	0.07412	0.11649
NP	210	0.09499	0.07594	0.12458
NP	211	0.09321	0.0754	0.12301
NP	212	0.06457	0.054	0.07931
NP	213	0.06469	0.0514	0.08786
NP	214	0.0648	0.05338	0.08387
NP	215	0.04962	0.04023	0.06307
NP	216	0.09345	0.0735	0.12361
NP	217	0.09395	0.07694	0.12919
NP	218	0.0929	0.07399	0.11888
NP	219	0.09329	0.07517	0.12084
NP	220	0.09267	0.07349	0.11887
NP	221	0.09296	0.07517	0.12065
NP	222	0.09312	0.07517	0.12444
NP	223	0.09312	0.07399	0.12599
NP	224	0.06462	0.05231	0.0839
NP	225	0.093	0.07666	0.11583
NP	226	0.09309	0.07445	0.12267
NP	227	0.09234	0.07399	0.11349
NP	228	0.093	0.07445	0.12188
NP	229	0.09312	0.0746	0.12358
NP	230	0.09358	0.07494	0.12509
NP	231	0.0927	0.07401	0.11999
NP	232	0.09307	0.07594	0.11649
NP	233	0.06429	0.04978	0.08456
NP	234	0.09347	0.0719	0.12848
NP	235	0.09253	0.07604	0.11032
NP	236	0.093	0.075	0.12167
NP	237	0.09344	0.07642	0.1252
NP	238	0.06484	0.0514	0.0866
NP	239	0.04963	0.0403	0.06565
NP	240	0.09329	0.07426	0.11677
NP	241	0.09333	0.07517	0.11903
NP	242	0.09249	0.07519	0.11028
NP	243	0.09302	0.07586	0.1199
NP	244	0.09306	0.0745	0.11715
NP	245	0.09268	0.07462	0.11559
NP	246	0.0931	0.07632	0.12233
NP	247	0.09287	0.07445	0.12426
NP	248	0.0651	0.05266	0.09013
NP	249	0.06485	0.05178	0.08977
NP	250	0.09339	0.07594	0.12376
NP	251	0.06396	0.04674	0.08251
NP	252	0.09297	0.07377	0.12084
NP	253	0.09381	0.07408	0.12398
NP	254	0.09291	0.0736	0.12084
NP	255	0.09277	0.07412	0.11926
NP	256	0.06474	0.05181	0.08638
NP	257	0.09415	0.07487	0.12052
NP	258	0.09287	0.07515	0.11715
NP	259	0.09319	0.07493	0.12406
NP	260	0.09312	0.07496	0.11843
NP	261	0.09379	0.07664	0.12631
NP	262	0.09289	0.07625	0.11507
NP	263	0.093	0.07414	0.11922
NP	264	0.09331	0.07487	0.12279
NP	265	0.09306	0.07424	0.12063
NP	266	0.09472	0.07528	0.127
NP	267	0.09298	0.07401	0.11911
NP	268	0.06487	0.0529	0.08242
NP	269	0.09364	0.07646	0.128
NP	270	0.09291	0.07519	0.11712
NP	271	0.09316	0.07402	0.11977
NP	272	0.0932	0.0741	0.12551
NP	273	0.09326	0.07664	0.12362
NP	274	0.09361	0.07377	0.12756
NP	275	0.46696	0.38089	0.62709
NP	276	0.09343	0.07519	0.12354
NP	277	0.09329	0.07422	0.12164
NP	278	0.06447	0.05157	0.082
NP	279	0.09329	0.07519	0.11955
NP	280	0.09303	0.07303	0.11843
NP	281	0.09349	0.0765	0.12157
NP	282	0.09268	0.07377	0.12063
NP	283	0.09345	0.07572	0.12512
NP	284	0.09325	0.07536	0.12133
NP	285	0.06447	0.05187	0.08317
NP	286	0.06514	0.0509	0.0881
NP	287	0.09345	0.07515	0.12756
NP	288	0.09342	0.0764	0.12656
NP	289	0.09312	0.0753	0.11891
NP	290	0.09353	0.0753	0.12442
NP	291	0.0928	0.07401	0.11583
NP	292	0.09263	0.07409	0.11672
NP	293	0.09329	0.07647	0.118
NP	294	0.09329	0.07649	0.11955
NP	295	0.09368	0.0765	0.1223
NP	296	0.09404	0.07371	0.12871
NP	297	0.04978	0.03916	0.06616
NP	298	0.06465	0.05162	0.08283
NP	299	0.09342	0.07519	0.12777
NP	300	0.09454	0.07519	0.11438
NP	301	0.09333	0.07424	0.11558
NP	302	0.09272	0.07574	0.11507
NP	303	0.09443	0.07576	0.12065
NP	304	0.09329	0.07519	0.12164
NP	305	0.09324	0.07576	0.12052
NP	306	0.09302	0.07616	0.11445
NP	307	0.09359	0.07438	0.12771
NP	308	0.09301	0.07399	0.1223
NP	309	0.0933	0.07389	0.12171
NP	310	0.06428	0.05074	0.08363
NP	311	0.09292	0.07438	0.1214
NP	312	0.09277	0.07438	0.1188
NP	313	0.09375	0.07493	0.12771
NP	314	0.0646	0.05052	0.08202
NP	315	0.06503	0.05237	0.08688
NP	316	0.09358	0.07528	0.12682
NP	317	0.09367	0.07399	0.12992
NP	318	0.09345	0.07609	0.12106
NP	319	0.09342	0.07504	0.12552
NP	320	0.09324	0.07519	0.12216
NP	321	0.09394	0.0741	0.11794
NP	322	0.09401	0.07496	0.11833
NP	323	0.09302	0.07519	0.11649
NP	324	0.09307	0.07401	0.12419
NP	325	0.06403	0.04929	0.08344
NP	326	0.093	0.0748	0.12638
NP	327	0.09302	0.0745	0.11876
NP	328	0.09283	0.0754	0.11604
NP	329	0.09305	0.07311	0.12772
NP	330	0.09326	0.07625	0.127
NP	331	0.06467	0.05178	0.0839
NP	332	0.09403	0.07399	0.12552
NP	333	0.09321	0.07515	0.12767
NP	334	0.06464	0.05113	0.08773
NP	335	0.09346	0.07401	0.11932
NP	336	0.09299	0.07329	0.12747
NP	337	0.09418	0.07536	0.12268
NP	338	0.09361	0.07624	0.12818
NP	339	0.04978	0.03868	0.06995
NP	340	0.06505	0.05038	0.08871
NP	341	0.09266	0.07494	0.11504
NP	342	0.0649	0.05264	0.08395
NP	343	0.04001	0.03107	0.0517
NP	344	0.09346	0.07377	0.12696
NP	345	0.09257	0.07399	0.11631
NP	346	0.06469	0.05102	0.08608
NP	347	0.09358	0.07652	0.11934
NP	348	0.09326	0.07634	0.12549
NP	349	0.06483	0.05267	0.08604
NP	350	0.06515	0.05015	0.0884
NP	351	0.06509	0.05032	0.08107
NP	352	0.06442	0.05124	0.08093
NP	353	0.0938	0.07735	0.12864
NP	354	0.09321	0.07696	0.11752
NP	355	0.06433	0.05055	0.08339
NP	356	0.06456	0.05191	0.08436
NP	357	0.09289	0.07519	0.11408
NP	358	0.09314	0.07487	0.12102
NP	359	0.09286	0.07576	0.11502
NP	360	0.09311	0.07367	0.12553
NP	361	0.09341	0.0726	0.12656
NP	362	0.09288	0.07625	0.11607
NP	363	0.09314	0.07401	0.11843
NP	364	0.09347	0.07519	0.12667
NP	365	0.06462	0.05026	0.0894
NP	366	0.09286	0.07379	0.12202
NP	367	0.06503	0.05217	0.08756
NP	368	0.06457	0.0513	0.08683
NP	369	0.09301	0.0764	0.11623
NP	370	0.09327	0.0767	0.12462
NP	371	0.04955	0.03856	0.06609
NP	372	0.09319	0.07377	0.1197
NP	373	0.09287	0.0736	0.11934
NP	374	0.0496	0.03915	0.06591
NP	375	0.09398	0.07519	0.11982
NP	376	0.09297	0.07574	0.11666
NP	377	0.09309	0.07572	0.12233
NP	378	0.06477	0.05122	0.08563
NP	379	0.09272	0.07293	0.11375
NP	380	0.06446	0.04934	0.08714
NP	381	0.09326	0.07401	0.1223
NP	382	0.09245	0.07377	0.11749
NP	383	0.09309	0.0745	0.11692
NP	384	0.09369	0.0745	0.12588
NP	385	0.06463	0.05038	0.08803
NP	386	0.06503	0.05305	0.08554
NP	387	0.09279	0.07412	0.11765
NP	388	0.0935	0.07399	0.12384
NP	389	0.06484	0.05124	0.08897
NP	390	0.06428	0.05249	0.07859
NP	391	0.06516	0.05131	0.09072
NP	392	0.09281	0.07528	0.11801
NP	393	0.09317	0.07494	0.12354
NP	394	0.0931	0.07401	0.11705
NP	395	0.09304	0.0748	0.11955
NP	396	0.09335	0.07625	0.12033
NP	397	0.09309	0.07605	0.11714
NP	398	0.06177	0.04389	0.07987
NP	399	0.06583	0.05162	0.08882
NP	400	0.09277	0.07308	0.1206
NP	401	0.09299	0.07387	0.11595
NP	402	0.06344	0.04676	0.08241
NP	403	0.09299	0.07301	0.11957
NP	404	0.09331	0.07371	0.12362
NP	405	0.09302	0.07519	0.11836
NP	406	0.09331	0.07666	0.12357
NP	407	0.093	0.07354	0.12106
NP	408	0.06491	0.05175	0.08805
NP	409	0.09382	0.07556	0.11843
NP	410	0.09356	0.07576	0.12599
NP	411	0.09341	0.07438	0.12244
NP	412	0.09341	0.07494	0.1252
NP	413	0.04898	0.03863	0.05888
NP	414	0.094	0.07496	0.1322
NP	415	0.06448	0.05013	0.08347
NP	416	0.09318	0.07332	0.12482
NP	417	0.09274	0.07399	0.11934
NP	418	0.09271	0.07649	0.11521
NP	419	0.09301	0.0765	0.11833
NP	420	0.09271	0.07567	0.12171
NP	421	0.84155	0.66857	1.1824
NP	422	0.0933	0.07422	0.12631
NP	423	0.32058	0.25249	0.42171
NP	424	0.09293	0.07493	0.1214
NP	425	0.09307	0.0745	0.12551
NP	426	0.06456	0.05124	0.08245
NP	427	0.09266	0.07332	0.11765
NP	428	0.46515	0.37863	0.63551
NP	429	0.46323	0.37639	0.60517
NP	430	0.09307	0.07572	0.12146
NP	431	0.09323	0.07519	0.12204
NP	432	0.09288	0.07367	0.11715
NP	433	0.09329	0.07333	0.13024
NP	434	0.0928	0.07379	0.11641
NP	435	0.09321	0.07515	0.12394
NP	436	0.09369	0.07652	0.12978
NP	437	0.093	0.07375	0.12063
NP	438	0.06466	0.05091	0.08271
NP	439	0.09426	0.07722	0.12167
NP	440	0.09307	0.07301	0.12268
NP	441	0.09304	0.07496	0.11833
NP	442	0.09346	0.07375	0.12444
NP	443	0.09329	0.07487	0.12361
NP	444	0.0931	0.07367	0.12611
NP	445	0.09234	0.07366	0.11934
NP	446	0.0645	0.0514	0.08136
NP	447	0.06471	0.05162	0.0848
NP	448	0.0944	0.07503	0.13186
NP	449	0.46239	0.36997	0.58875
NP	450	0.06479	0.05157	0.08605
NP	451	0.0934	0.07519	0.11991
NP	452	0.09349	0.07558	0.12362
NP	453	0.09284	0.07375	0.11888
NP	454	0.09322	0.0764	0.1219
NP	455	0.09359	0.07604	0.127
NP	456	0.09254	0.07354	0.11225
NP	457	0.09269	0.07357	0.12342
NP	458	0.4624	0.37584	0.59762
NP	459	0.09257	0.0748	0.11257
NP	460	0.09342	0.07719	0.11715
NP	461	0.09296	0.07519	0.12188
NP	462	0.46274	0.36154	0.6227
NP	463	0.06456	0.0502	0.0852
NP	464	0.57809	0.45945	0.74447
NP	465	0.09329	0.07417	0.11694
NP	466	0.09311	0.07494	0.12301
NP	467	0.4644	0.3574	0.63907
NP	468	0.09324	0.0754	0.12244
NP	469	0.09311	0.07605	0.12357
NP	470	0.09285	0.07464	0.1199
NP	471	0.06492	0.05221	0.08882
NP	472	0.09323	0.07528	0.1252
NP	473	0.06481	0.05244	0.08554
NP	474	0.09306	0.07377	0.12384
NP	475	0.09346	0.07519	0.12684
NP	476	0.09327	0.07515	0.12301
NP	477	0.09377	0.07528	0.12606
NP	478	0.09347	0.07445	0.12482
NP	479	0.09367	0.07664	0.12848
NP	480	0.09343	0.07487	0.12771
NP	481	0.46075	0.36179	0.58875
NP	482	0.09363	0.07408	0.12611
NP	483	0.09302	0.0735	0.12215
NP	484	0.09385	0.07522	0.13137
NP	485	0.06473	0.05224	0.08742
NP	486	0.09273	0.07424	0.11311
NP	487	0.04968	0.04027	0.06453
NP	488	0.0649	0.05197	0.08441
NP	489	0.06439	0.05221	0.08169
NP	490	0.09256	0.0751	0.11418
NP	491	0.09242	0.07159	0.11419
NP	492	0.06469	0.05178	0.08395
NP	493	0.04999	0.0403	0.06407
NP	494	0.09284	0.07517	0.11712
NP	495	0.09302	0.07487	0.11926
NP	496	0.09344	0.07519	0.12848
NP	497	0.09362	0.07587	0.12638
NP	498	0.09281	0.0741	0.12052
NP	499	0.09347	0.07494	0.12052
NP	500	0.05035	0.03924	0.07053
NP	501	0.09329	0.07634	0.12216
NP	502	0.09303	0.07367	0.12358
NP	503	0.09278	0.07399	0.11554
NP	504	0.09278	0.0745	0.12088
NP	505	0.09282	0.07401	0.11745
NP	506	0.83629	0.65853	1.08964
NP	507	0.09334	0.07357	0.12462
NP	508	0.09315	0.0765	0.12216
NP	509	0.09276	0.07574	0.11864
NP	510	0.09345	0.07558	0.12416
NP	511	0.09281	0.07576	0.11999
NP	512	0.09371	0.07634	0.12488
NP	513	0.09322	0.07536	0.12146
NP	514	0.09334	0.07335	0.12359
NP	515	0.4641	0.37012	0.62139
NP	516	0.06474	0.05153	0.0864
NP	517	0.09339	0.07422	0.12164
NP	518	0.06449	0.05131	0.0844
NP	519	0.0647	0.0526	0.08554
NP	520	0.46395	0.37639	0.60901
NP	521	0.06456	0.05017	0.08798
NP	522	0.06478	0.05237	0.08066
NP	523	0.09369	0.07586	0.12611
NP	524	0.09403	0.07666	0.13067
NP	525	0.09285	0.0745	0.11604
NP	526	0.09349	0.07572	0.13067
NP	527	0.09255	0.0736	0.1206
NP	528	0.06468	0.05187	0.08608
NP	529	0.09285	0.07494	0.11911
NP	530	0.093	0.07556	0.11712
NP	531	0.06475	0.05096	0.08705
NP	532	0.06467	0.05032	0.085
NP	533	0.46365	0.37363	0.62953
NP	534	0.09297	0.07594	0.11652
NP	535	0.84257	0.68004	1.11594
NP	536	0.09358	0.07519	0.12376
NP	537	0.09376	0.07675	0.12631
NP	538	0.0939	0.07625	0.12443
NP	539	0.09224	0.07329	0.11028
NP	540	0.46773	0.37631	0.62511
NP	541	0.09386	0.07598	0.12919
NP	542	0.09303	0.0754	0.11649
NP	543	0.09358	0.0758	0.12343
NP	544	0.0928	0.07377	0.11843
NP	545	0.06512	0.05196	0.09013
NP	546	0.09285	0.07594	0.11737
NP	547	0.0932	0.07522	0.11618
NP	548	0.09306	0.07519	0.11833
NP	549	0.09359	0.07522	0.13073
NP	550	0.09293	0.07496	0.12488
V_partial	1	0.09485	0.0754	0.12063
V_partial	2	0.09283	0.07306	0.11915
V_partial	3	0.46323	0.37251	0.61657
V_partial	4	0.09302	0.07399	0.12088
V_partial	5	0.0931	0.07664	0.11735
V_partial	6	0.09285	0.07399	0.12357
V_partial	7	0.0931	0.0736	0.11705
V_partial	8	0.0933	0.07605	0.12322
V_partial	9	0.09294	0.07519	0.11618
V_partial	10	0.09395	0.07574	0.12756
V_partial	11	0.04922	0.03887	0.0627
V_partial	12	0.09329	0.07421	0.12501
V_partial	13	0.0931	0.07519	0.12358
V_partial	14	0.06483	0.05286	0.08394
V_partial	15	0.06509	0.05251	0.08622
V_partial	16	0.09338	0.0745	0.12194
V_partial	17	0.09354	0.07634	0.1214
V_partial	18	0.46355	0.3699	0.57701
V_partial	19	0.06474	0.0533	0.08367
V_partial	20	0.4633	0.36687	0.62619
V_partial	21	0.09303	0.07116	0.12512
V_partial	22	0.09282	0.07666	0.11311
V_partial	23	0.09312	0.0754	0.12069
V_partial	24	0.46377	0.37101	0.62535
V_partial	25	0.09401	0.07556	0.12818
V_partial	26	0.09308	0.077	0.11672
V_partial	27	0.46162	0.37198	0.57711
V_partial	28	0.0646	0.05196	0.08436
V_partial	29	0.09291	0.07494	0.11666
V_partial	30	0.06449	0.05166	0.08115
V_partial	31	0.09321	0.07604	0.11833
V_partial	32	0.06448	0.04943	0.08556
V_partial	33	0.09284	0.0754	0.12084
V_partial	34	0.83067	0.62983	1.11973
V_partial	35	0.0647	0.0509	0.08452
V_partial	36	0.09251	0.07322	0.11417
V_partial	37	0.06509	0.05338	0.086
V_partial	38	0.06352	0.04586	0.0866
V_partial	39	0.09329	0.0741	0.12268
V_partial	40	0.06458	0.0509	0.0864
V_partial	41	0.09336	0.07493	0.12384
V_partial	42	0.04922	0.03822	0.06581
V_partial	43	0.06459	0.05037	0.08607
V_partial	44	0.09315	0.07675	0.12244
V_partial	45	0.09304	0.07273	0.12175
V_partial	46	0.0494	0.03899	0.06275
V_partial	47	0.09344	0.07625	0.12194
V_partial	48	0.09279	0.07197	0.11715
V_partial	49	0.06443	0.05163	0.08301
V_partial	50	0.09299	0.07519	0.11735
V_partial	51	0.09302	0.07421	0.11595
V_partial	52	0.32352	0.25335	0.42994
V_partial	53	0.06456	0.05145	0.082
V_partial	54	0.09317	0.07496	0.12188
V_partial	55	0.46574	0.37713	0.61853
V_partial	56	0.09368	0.07693	0.12633
V_partial	57	0.24648	0.19611	0.32515
V_partial	58	0.09328	0.07625	0.12611
V_partial	59	0.09328	0.07519	0.12233
V_partial	60	0.0937	0.07421	0.12696
V_partial	61	0.09275	0.07417	0.11843
V_partial	62	0.09348	0.07496	0.12416
V_partial	63	0.83382	0.66596	1.12356
V_partial	64	0.09308	0.07496	0.1226
V_partial	65	0.09321	0.07335	0.12362
V_partial	66	0.06444	0.05217	0.0835
V_partial	67	0.09356	0.07487	0.12279
V_partial	68	0.06545	0.05211	0.08719
V_partial	69	0.09313	0.07605	0.12279
V_partial	70	0.09351	0.07332	0.12553
V_partial	71	0.09293	0.07399	0.11628
V_partial	72	0.09279	0.0754	0.11214
V_partial	73	0.09371	0.0736	0.12818
V_partial	74	0.09326	0.07371	0.128
V_partial	75	0.06375	0.04652	0.08405
V_partial	76	0.32203	0.25545	0.42994
V_partial	77	0.46336	0.37109	0.61657
V_partial	78	0.09368	0.07604	0.12488
V_partial	79	0.09306	0.07519	0.11843
V_partial	80	0.46684	0.36898	0.63831
V_partial	81	0.09301	0.07574	0.12175
V_partial	82	0.46334	0.36487	0.62728
V_partial	83	0.46111	0.37198	0.56982
V_partial	84	0.04973	0.03905	0.06585
V_partial	85	0.46428	0.37347	0.60503
V_partial	86	0.46409	0.36797	0.62164
V_partial	87	0.09342	0.07594	0.11899
V_partial	88	0.46389	0.36435	0.63799
V_partial	89	0.09258	0.07331	0.11628
V_partial	90	0.09281	0.07445	0.11673
V_partial	91	0.46187	0.37012	0.59162
V_partial	92	0.06426	0.05144	0.07911
V_partial	93	0.09279	0.07487	0.11737
V_partial	94	0.0646	0.05124	0.08242
V_partial	95	0.09419	0.07379	0.13073
V_partial	96	0.09343	0.07646	0.12684
V_partial	97	0.06462	0.05182	0.08159
V_partial	98	0.06445	0.05134	0.07977
V_partial	99	0.09314	0.07572	0.11559
V_partial	100	0.09333	0.0754	0.12216
V_partial	101	0.06489	0.05193	0.08622
V_partial	102	0.09358	0.07605	0.12486
V_partial	103	0.0932	0.07417	0.1205
V_partial	104	0.46383	0.35877	0.63858
V_partial	105	0.09301	0.07666	0.11595
V_partial	106	0.09308	0.07519	0.12452
V_partial	107	0.46316	0.36769	0.61775
V_partial	108	0.09338	0.07408	0.11934
V_partial	109	0.09299	0.07399	0.12075
V_partial	110	0.06457	0.05178	0.08256
V_partial	111	0.46396	0.37934	0.60477
V_partial	112	0.04993	0.04015	0.06272
V_partial	113	0.09305	0.0754	0.11891
V_partial	114	0.46367	0.37332	0.61816
V_partial	115	0.09284	0.0742	0.11618
V_partial	116	0.09256	0.07519	0.11107
V_partial	117	0.46349	0.37584	0.60017
V_partial	118	0.09331	0.07399	0.12098
V_partial	119	0.065	0.05249	0.08878
V_partial	120	0.09293	0.07399	0.11932
V_partial	121	0.09309	0.07598	0.12033
V_partial	122	0.09294	0.07426	0.11843
V_partial	123	0.09325	0.07424	0.11762
V_partial	124	0.0933	0.07496	0.12301
V_partial	125	0.09264	0.07399	0.11833
V_partial	126	0.04981	0.03931	0.06909
V_partial	127	0.0646	0.05221	0.08462
V_partial	128	0.09299	0.07379	0.11964
V_partial	129	0.09282	0.07519	0.11628
V_partial	130	0.0938	0.07487	0.12442
V_partial	131	0.09326	0.07487	0.12084
V_partial	132	0.46694	0.37585	0.66274
V_partial	133	0.09329	0.07625	0.11735
V_partial	134	0.06504	0.05162	0.0797
V_partial	135	0.09365	0.07522	0.12482
V_partial	136	0.09378	0.07676	0.12416
V_partial	137	0.09331	0.07605	0.12304
V_partial	138	0.04961	0.03911	0.06725
V_partial	139	0.09349	0.07519	0.12406
V_partial	140	0.09343	0.07594	0.1252
V_partial	141	0.09368	0.0753	0.1226
V_partial	142	0.09362	0.07496	0.13033
V_partial	143	0.09319	0.07517	0.11727
V_partial	144	0.09315	0.07528	0.1223
V_partial	145	0.09331	0.07496	0.12482
V_partial	146	0.09381	0.07424	0.12491
V_partial	147	0.09259	0.07487	0.115
V_partial	148	0.06524	0.05342	0.08742
V_partial	149	0.46557	0.37712	0.6227
V_partial	150	0.09279	0.07399	0.11694
V_partial	151	0.0927	0.07487	0.11984
V_partial	152	0.09361	0.07519	0.12542
V_partial	153	0.0934	0.07371	0.12636
V_partial	154	0.46247	0.36997	0.5934
M	1	0.09494	0.0751	0.12636
M	2	0.04944	0.03917	0.06487
M	3	0.09374	0.07487	0.12698
M	4	0.46476	0.37172	0.65726
M	5	0.04941	0.04011	0.06444
M	6	0.09308	0.0754	0.12202
M	7	0.09264	0.0729	0.12261
M	8	0.09315	0.0765	0.12342
M	9	0.0928	0.07536	0.11847
M	10	0.0652	0.05208	0.0866
M	11	0.06444	0.05077	0.08027
M	12	0.09367	0.07493	0.12818
M	13	0.06453	0.05069	0.085
M	14	0.06514	0.05238	0.08619
M	15	0.05043	0.03814	0.06938
M	16	0.09271	0.07494	0.11843
M	17	0.0934	0.0736	0.12751
M	18	0.09303	0.0748	0.12143
M	19	0.09302	0.0735	0.12171
M	20	0.46382	0.36887	0.61447
M	21	0.04939	0.03907	0.06161
M	22	0.465	0.37172	0.63564
M	23	0.46479	0.36972	0.62552
M	24	0.09281	0.07493	0.11712
M	25	0.09272	0.07515	0.11362
M	26	0.09296	0.07646	0.11658
M	27	0.46403	0.38089	0.61775
M	28	0.09537	0.07663	0.13074
M	29	0.09298	0.0754	0.12128
M	30	0.0926	0.07421	0.11825
M	31	0.09317	0.07408	0.12128
M	32	0.09289	0.07493	0.11752
M	33	0.06326	0.04564	0.07962
M	34	0.06473	0.05086	0.08805
M	35	0.09354	0.07517	0.12268
M	36	0.06567	0.05229	0.08907
M	37	0.09313	0.07605	0.12063
M	38	0.09345	0.07519	0.11958
M	39	0.09315	0.07408	0.12756
M	40	0.09325	0.07609	0.12376
M	41	0.09316	0.0742	0.12288
M	42	0.32407	0.26268	0.43523
M	43	0.06451	0.05226	0.0803
M	44	0.09341	0.07519	0.12892
M	45	0.09458	0.07605	0.12416
M	46	0.09295	0.07519	0.11649
M	47	0.09363	0.07487	0.12459
M	48	0.09325	0.0736	0.12194
M	49	0.09284	0.0745	0.11934
M	50	0.09306	0.07377	0.12423
M	51	0.09253	0.07505	0.11028
M	52	0.094	0.07493	0.13061
M	53	0.09338	0.07666	0.12335
M	54	0.09327	0.0745	0.12204
M	55	0.09253	0.07333	0.11833
M	56	0.09381	0.07591	0.12359
M	57	0.06446	0.05137	0.08159
M	58	0.0929	0.07399	0.11705
M	59	0.06488	0.05231	0.08923
M	60	0.09328	0.07519	0.11887
M	61	0.09357	0.07574	0.12488
M	62	0.09361	0.07399	0.12462
M	63	0.0941	0.07667	0.12668
M	64	0.09293	0.07377	0.12052
M	65	0.0646	0.05187	0.08742
M	66	0.09301	0.0748	0.12102
M	67	0.09337	0.07462	0.12088
M	68	0.09315	0.07625	0.1205
M	69	0.09303	0.07688	0.12098
M	70	0.09292	0.07238	0.11934
M	71	0.09358	0.07652	0.12175
M	72	0.09328	0.07536	0.12132
M	73	0.09271	0.07367	0.11958
M	74	0.09274	0.07399	0.11896
M	75	0.0945	0.07435	0.12301
M	76	0.06426	0.05042	0.08455
M	77	0.09306	0.07399	0.11934
M	78	0.09343	0.0754	0.128
M	79	0.06495	0.05162	0.08622
M	80	0.09327	0.07721	0.12244
M	81	0.06428	0.05098	0.08113
M	82	0.09271	0.07494	0.11784
M	83	0.09419	0.07572	0.12167
M	84	0.09344	0.07517	0.12164
M	85	0.0931	0.07354	0.12406
M	86	0.06473	0.05134	0.08586
M	87	0.09298	0.07401	0.12202
M	88	0.09348	0.0741	0.12551
M	89	0.09278	0.07371	0.11878
M	90	0.09281	0.07624	0.1113
M	91	0.04994	0.03961	0.06764
M	92	0.06427	0.048	0.08441
M	93	0.0933	0.07519	0.1231
M	94	0.09366	0.0753	0.12279
M	95	0.09324	0.0754	0.12342
M	96	0.0935	0.07408	0.12777
M	97	0.09325	0.07481	0.12452
M	98	0.09303	0.07399	0.12084
M	99	0.09296	0.0745	0.11982
M	100	0.06479	0.05224	0.08329
M	101	0.09308	0.07528	0.11977
M	102	0.09335	0.07444	0.12279
M	103	0.06454	0.05244	0.08202
M	104	0.09334	0.07515	0.12452
M	105	0.09331	0.0748	0.11593
M	106	0.09266	0.07438	0.11836
M	107	0.09284	0.07536	0.11717
M	108	0.09374	0.07399	0.1305
M	109	0.09279	0.07698	0.11445
M	110	0.09376	0.07683	0.12444
M	111	0.09336	0.07519	0.11899
M	112	0.0927	0.07298	0.12102
M	113	0.09357	0.07515	0.13008
M	114	0.09342	0.07401	0.12488
M	115	0.09336	0.07377	0.12063
M	116	0.09307	0.07287	0.12052
M	117	0.09414	0.07401	0.12777
M	118	0.09294	0.07401	0.11833
M	119	0.09346	0.07445	0.13008
M	120	0.09345	0.07424	0.12462
M	121	0.09336	0.07494	0.12747
M	122	0.09356	0.07517	0.12542
M	123	0.09306	0.07354	0.1205
M	124	0.09263	0.07389	0.11206
M	125	0.09288	0.07367	0.12102
M	126	0.09318	0.07377	0.11836
M	127	0.09347	0.07519	0.12602
M	128	0.093	0.07605	0.11645
M	129	0.09302	0.07298	0.12052
M	130	0.06489	0.05342	0.0839
M	131	0.09264	0.07417	0.11449
M	132	0.09266	0.0764	0.11359
M	133	0.09308	0.07401	0.12226
M	134	0.09319	0.07377	0.12491
M	135	0.09314	0.07687	0.11843
M	136	0.09318	0.07487	0.12367
M	137	0.0937	0.07399	0.13074
M	138	0.09342	0.0753	0.12376
M	139	0.09362	0.07668	0.12355
M	140	0.09341	0.07519	0.12572
M	141	0.09346	0.07634	0.13052
M	142	0.09549	0.07481	0.12384
M	143	0.09338	0.07664	0.11964
M	144	0.06448	0.0471	0.08822
M	145	0.09325	0.07494	0.12133
M	146	0.06463	0.05063	0.08608
M	147	0.0644	0.05124	0.08344
M	148	0.09316	0.0745	0.12426
M	149	0.09346	0.07438	0.1173
M	150	0.09372	0.07308	0.13364
M	151	0.09325	0.0718	0.12933
M	152	0.09338	0.07556	0.12611
M	153	0.06465	0.05076	0.0864
M	154	0.09272	0.07438	0.11652
M	155	0.09268	0.07399	0.11692
M	156	0.09285	0.07594	0.11806
M	157	0.09358	0.0753	0.12949
M	158	0.09309	0.07666	0.12452
M	159	0.0647	0.05173	0.08484
M	160	0.06496	0.05013	0.08647
M	161	0.09307	0.07424	0.12371
M	162	0.09331	0.07546	0.1217
M	163	0.06483	0.05196	0.08742
M	164	0.09291	0.07435	0.11888
M	165	0.09321	0.07519	0.12316
M	166	0.09322	0.07377	0.12534
M	167	0.09287	0.07464	0.11712
M	168	0.09352	0.07519	0.12362
M	169	0.09301	0.07239	0.12063
M	170	0.09284	0.07329	0.11752
M	171	0.09367	0.07517	0.12698
M	172	0.09275	0.07519	0.11652
M	173	0.0649	0.05122	0.08683
M	174	0.06531	0.05161	0.09127
M	175	0.09233	0.07375	0.11259
M	176	0.09308	0.07519	0.11672
M	177	0.0934	0.07408	0.12244
M	178	0.09307	0.07664	0.11833
M	179	0.46366	0.37103	0.64803
M	180	0.09271	0.0748	0.11502
M	181	0.09333	0.07238	0.12606
M	182	0.09316	0.07476	0.12157
M	183	0.09334	0.07519	0.12458
M	184	0.09356	0.07417	0.12549
M	185	0.09347	0.07303	0.11977
M	186	0.09305	0.07519	0.11727
M	187	0.06531	0.05091	0.09154
M	188	0.0936	0.07625	0.12167
M	189	0.04937	0.04023	0.06084
M	190	0.06427	0.05003	0.08023
M	191	0.09328	0.07625	0.12426
M	192	0.0642	0.05147	0.08086
M	193	0.06503	0.05175	0.08619
M	194	0.09297	0.0735	0.11672
M	195	0.09334	0.07634	0.12202
M	196	0.09292	0.07517	0.12084
M	197	0.09308	0.07487	0.11958
M	198	0.09309	0.07522	0.11712
M	199	0.0928	0.07322	0.11999
M	200	0.04948	0.03851	0.06501
M	201	0.09328	0.07522	0.12013
M	202	0.09289	0.07438	0.1202
M	203	0.09312	0.07594	0.11538
M	204	0.09303	0.07424	0.12164
M	205	0.09372	0.07422	0.11607
M	206	0.06476	0.05175	0.08871
M	207	0.46411	0.3774	0.61228
M	208	0.09387	0.07519	0.12992
M	209	0.09303	0.07417	0.12322
M	210	0.09342	0.0739	0.13039
M	211	0.09293	0.07377	0.12128
M	212	0.06448	0.05311	0.08105
M	213	0.09319	0.07462	0.11735
M	214	0.09318	0.07519	0.12216
M	215	0.09308	0.07688	0.11658
M	216	0.09327	0.07605	0.1223
M	217	0.06477	0.05184	0.08827
M	218	0.0929	0.07422	0.11836
M	219	0.09263	0.0745	0.11093
M	220	0.0935	0.07365	0.12611
M	221	0.46338	0.37554	0.60901
M	222	0.09318	0.07399	0.12299
M	223	0.09491	0.07375	0.12772
M	224	0.0646	0.05191	0.08023
M	225	0.09359	0.07604	0.12482
M	226	0.09307	0.0742	0.12354
M	227	0.09293	0.07238	0.12084
M	228	0.09245	0.07371	0.11891
M	229	0.09281	0.0745	0.1226
M	230	0.0934	0.07519	0.11833
M	231	0.06448	0.05126	0.08249
M	232	0.0927	0.07389	0.11351
M	233	0.09338	0.07605	0.12216
M	234	0.09386	0.07612	0.12268
M	235	0.09276	0.07409	0.12233
M	236	0.09332	0.07389	0.1225
M	237	0.09331	0.0765	0.12113
M	238	0.09276	0.07494	0.11833
M	239	0.09308	0.07604	0.12361
M	240	0.09289	0.07462	0.11658
M	241	0.06466	0.05182	0.08245
M	242	0.09351	0.0741	0.12406
M	243	0.0932	0.0741	0.12611
M	244	0.09296	0.07496	0.11806
M	245	0.09292	0.0725	0.12416
M	246	0.09297	0.07574	0.1188
M	247	0.09348	0.07576	0.12385
M	248	0.0934	0.07545	0.12482
M	249	0.06448	0.05175	0.08113
M	250	0.09293	0.0736	0.1219
M	251	0.09328	0.07375	0.12204
M	252	0.0929	0.07399	0.11517
M	253	0.09248	0.07367	0.11504
M	254	0.09304	0.07604	0.11717
M	255	0.06513	0.05162	0.08363
M	256	0.09363	0.07672	0.12273
M	257	0.09426	0.0745	0.12668
M	258	0.09309	0.0754	0.11752
M	259	0.46534	0.37012	0.63267
M	260	0.06469	0.05103	0.08433
M	261	0.09364	0.07487	0.12343
M	262	0.06454	0.05137	0.08241
M	263	0.09345	0.0753	0.1214
M	264	0.09312	0.0744	0.11887
M	265	0.09581	0.07409	0.12845
M	266	0.09332	0.07515	0.1223
M	267	0.09318	0.07646	0.11932
M	268	0.09327	0.07405	0.12491
M	269	0.09291	0.0741	0.12458
M	270	0.09356	0.07375	0.12631
M	271	0.06993	0.05205	0.0917
M	272	0.09301	0.07371	0.12342
M	273	0.06547	0.05205	0.09126
M	274	0.09516	0.07487	0.12933
M	275	0.09322	0.07438	0.12268
M	276	0.09325	0.07494	0.12444
M	277	0.09323	0.07519	0.1226
M	278	0.06496	0.05196	0.084
M	279	0.09337	0.07519	0.12542
M	280	0.06456	0.0511	0.0835
M	281	0.09311	0.07487	0.11705
M	282	0.09298	0.07399	0.12354
M	283	0.09321	0.0736	0.12602
M	284	0.0932	0.07634	0.11926
M	285	0.09377	0.07634	0.1223
M	286	0.09395	0.07576	0.12342
M	287	0.09359	0.07421	0.12725
M	288	0.06443	0.04954	0.08462
M	289	0.0929	0.07438	0.11911
M	290	0.09375	0.07519	0.12423
M	291	0.093	0.07399	0.11678
M	292	0.09294	0.0754	0.11035
M	293	0.09282	0.07482	0.12065
M	294	0.03384	0.02608	0.04676
M	295	0.09326	0.07408	0.12747
M	296	0.09336	0.07664	0.12636
M	297	0.09369	0.07519	0.12376
M	298	0.09324	0.07417	0.128
M	299	0.06521	0.05221	0.09092
M	300	0.46558	0.3711	0.615
M	301	0.0938	0.07594	0.12772
M	302	0.06426	0.05145	0.08301
M	303	0.09303	0.07722	0.11964
M	304	0.09296	0.07401	0.12146
M	305	0.09349	0.07399	0.12684
M	306	0.0647	0.05175	0.08301
M	307	0.09319	0.07624	0.1217
M	308	0.09302	0.07389	0.1193
M	309	0.09343	0.07624	0.12611
M	310	0.093	0.07445	0.12052
M	311	0.09308	0.07576	0.11899
M	312	0.09327	0.07661	0.11999
M	313	0.09338	0.07605	0.12347
M	314	0.09325	0.07519	0.12426
M	315	0.09319	0.07515	0.12452
M	316	0.06499	0.05208	0.08571
M	317	0.09316	0.07528	0.11861
M	318	0.09348	0.0754	0.12542
M	319	0.06455	0.05036	0.08362
M	320	0.06466	0.05066	0.08552
M	321	0.09308	0.07519	0.12052
M	322	0.09335	0.07518	0.1252
M	323	0.09288	0.07414	0.11957
M	324	0.09339	0.07396	0.12611
M	325	0.09282	0.0736	0.12233
M	326	0.09296	0.07519	0.11833
M	327	0.09337	0.07422	0.12549
M	328	0.06506	0.05124	0.08936
M	329	0.09319	0.07303	0.12491
M	330	0.06469	0.05248	0.08283
M	331	0.09341	0.07409	0.12088
M	332	0.09283	0.07519	0.11784
M	333	0.09333	0.07556	0.12362
M	334	0.09328	0.07487	0.12606
M	335	0.09284	0.07179	0.12088
M	336	0.09268	0.07481	0.11673
M	337	0.0645	0.04987	0.08423
M	338	0.04963	0.03957	0.06521
M	339	0.06472	0.05153	0.08581
M	340	0.09361	0.07576	0.12681
M	341	0.0932	0.07519	0.11955
M	342	0.09286	0.0745	0.12065
M	343	0.09361	0.07519	0.12398
M	344	0.07188	0.04943	0.09626
M	345	0.05023	0.03973	0.06509
M	346	0.09371	0.07667	0.12611
M	347	0.09311	0.07666	0.12164
M	348	0.09368	0.07675	0.12725
M	349	0.09553	0.0754	0.13033
M	350	0.06446	0.04943	0.08615
M	351	0.09267	0.0736	0.11749
M	352	0.06441	0.04997	0.08317
M	353	0.09308	0.07217	0.12509
M	354	0.46406	0.37892	0.60043
M	355	0.04908	0.03686	0.06823
M	356	0.09359	0.07399	0.13008
M	357	0.06497	0.05197	0.08552
M	358	0.09353	0.07591	0.12376
M	359	0.06451	0.05229	0.07987
M	360	0.09362	0.0767	0.12452
M	361	0.06483	0.05173	0.08756
M	362	0.09298	0.07422	0.11964
M	363	0.0931	0.07417	0.11934
M	364	0.09301	0.07519	0.12033
M	365	0.09262	0.07421	0.11749
M	366	0.06467	0.05136	0.08007
M	367	0.09296	0.07487	0.11559
M	368	0.09286	0.07424	0.11964
M	369	0.09391	0.07522	0.12357
M	370	0.09323	0.07399	0.12488
M	371	0.09356	0.0754	0.12065
M	372	0.09371	0.07625	0.12416
M	373	0.09349	0.0753	0.11932
M	374	0.09304	0.07574	0.11445
M	375	0.09354	0.07519	0.12482
M	376	0.09347	0.07487	0.12532
F	1	0.09439	0.07694	0.12013
F	2	0.09346	0.07604	0.12847
F	3	0.09252	0.07421	0.11395
F	4	0.57515	0.45764	0.75771
F	5	0.09326	0.07576	0.12244
F	6	0.46489	0.37717	0.61679
F	7	0.09335	0.07533	0.12194
F	8	0.09334	0.0741	0.1219
F	9	0.09281	0.07401	0.11762
F	10	0.09343	0.07399	0.12549
F	11	0.09342	0.07667	0.12631
F	12	0.06509	0.05134	0.08863
F	13	0.24569	0.19204	0.3049
F	14	0.46424	0.37988	0.5883
F	15	0.47338	0.37394	0.76873
F	16	0.46534	0.37484	0.63176
F	17	0.09335	0.07625	0.12423
F	18	0.4639	0.37332	0.61432
F	19	0.09321	0.07421	0.12426
F	20	0.09342	0.07574	0.12164
F	21	0.09247	0.07572	0.10944
F	22	0.09428	0.07668	0.13151
F	23	0.09298	0.07519	0.1165
F	24	0.46417	0.38269	0.58919
F	25	0.06573	0.05224	0.08458
F	26	0.09332	0.07515	0.12189
F	27	0.093	0.0741	0.12452
F	28	0.0932	0.07487	0.12551
F	29	0.09332	0.07493	0.12549
F	30	0.09309	0.0745	0.12267
F	31	0.09309	0.07517	0.1205
F	32	0.09252	0.07399	0.11604
F	33	0.09274	0.07399	0.11417
F	34	0.06493	0.05173	0.08786
F	35	0.46224	0.3756	0.6077
F	36	0.09334	0.07605	0.12267
F	37	0.06491	0.05175	0.08675
F	38	0.09248	0.0745	0.10986
F	39	0.06454	0.05212	0.0835
F	40	0.09358	0.07487	0.12604
F	41	0.09316	0.07462	0.12279
F	42	0.0935	0.07358	0.12362
F	43	0.0937	0.07687	0.12362
F	44	0.09362	0.07646	0.12357
F	45	0.09365	0.07456	0.127
F	46	0.06433	0.05079	0.07916
F	47	0.09365	0.07438	0.12462
F	48	0.0937	0.07738	0.1205
F	49	0.0924	0.07424	0.11623
F	50	0.09388	0.07576	0.12444
F	51	0.09356	0.07409	0.12279
F	52	0.0932	0.07399	0.12785
F	53	0.09273	0.07409	0.11754
F	54	0.04954	0.04016	0.06264
F	55	0.06503	0.05136	0.08903
F	56	0.0938	0.07605	0.12725
F	57	0.09325	0.07619	0.12084
F	58	0.09385	0.07572	0.12539
F	59	0.09307	0.07487	0.12164
F	60	0.09295	0.07365	0.12696
F	61	0.09307	0.07522	0.11408
F	62	0.32359	0.2506	0.44588
F	63	0.32205	0.25533	0.41962
F	64	0.09347	0.07409	0.12362
F	65	0.09354	0.07666	0.127
F	66	0.09327	0.07664	0.12604
F	67	0.09359	0.07519	0.12549
F	68	0.09312	0.07519	0.11717
F	69	0.09325	0.07517	0.11836
F	70	0.04935	0.03846	0.06452
F	71	0.09299	0.0754	0.11711
F	72	0.09432	0.07515	0.12818
F	73	0.0933	0.07528	0.12322
F	74	0.83587	0.65853	1.12894
F	75	0.09335	0.0764	0.12384
F	76	0.06476	0.05102	0.08811
F	77	0.32177	0.25457	0.4223
F	78	0.0936	0.07574	0.12358
F	79	0.0927	0.07354	0.11977
F	80	0.06469	0.05212	0.0822
F	81	0.09309	0.0745	0.12216
F	82	0.09301	0.07422	0.118
F	83	0.06452	0.05166	0.08132
F	84	0.09307	0.07389	0.12384
F	85	0.0932	0.07625	0.12171
F	86	0.09371	0.07634	0.12542
F	87	0.09552	0.07517	0.13172
F	88	0.03364	0.02685	0.04177
F	89	0.09286	0.07519	0.11593
F	90	0.09431	0.0754	0.12863
F	91	0.09307	0.07375	0.12268
F	92	0.09291	0.0745	0.11861
F	93	0.09332	0.07195	0.12602
F	94	0.09354	0.07322	0.13069
F	95	0.46544	0.37251	0.62163
F	96	0.06455	0.0517	0.0798
F	97	0.46638	0.37717	0.61624
F	98	0.09315	0.0754	0.12362
F	99	0.06446	0.05182	0.07823
F	100	0.06557	0.05091	0.08977
F	101	0.46379	0.36605	0.61937
F	102	0.09336	0.07519	0.12606
F	103	0.09238	0.07649	0.10957
F	104	0.09324	0.07605	0.1226
F	105	0.06442	0.05153	0.08165
F	106	0.09325	0.0725	0.12549
F	107	0.06473	0.05325	0.08157
F	108	0.09317	0.0735	0.12358
F	109	0.06449	0.05175	0.08027
F	110	0.0933	0.07519	0.12542
F	111	0.09354	0.07646	0.12871
F	112	0.06473	0.05161	0.0844
F	113	0.09318	0.07417	0.11575
F	114	0.09321	0.07664	0.11888
F	115	0.09313	0.07424	0.12304
F	116	0.06452	0.05055	0.08394
F	117	0.09366	0.0753	0.12358
F	118	0.09379	0.07574	0.12631
F	119	0.09374	0.07536	0.13003
F	120	0.09391	0.07517	0.12892
F	121	0.09286	0.0753	0.11028
F	122	0.06468	0.05091	0.08202
F	123	0.0496	0.03932	0.06688
F	124	0.09282	0.0753	0.11507
F	125	0.83126	0.65623	1.05703
F	126	0.09348	0.07528	0.12202
F	127	0.09358	0.07549	0.12509
F	128	0.09371	0.07528	0.12342
F	129	0.06479	0.05248	0.08306
F	130	0.09284	0.07405	0.11964
F	131	0.09381	0.07519	0.12854
F	132	0.09293	0.07505	0.118
F	133	0.09385	0.07515	0.12892
F	134	0.09363	0.07704	0.12398
F	135	0.04943	0.03996	0.06406
F	136	0.09375	0.07676	0.12783
F	137	0.09377	0.07399	0.11806
F	138	0.09325	0.07637	0.12482
F	139	0.06471	0.05166	0.08423
F	140	0.09391	0.07399	0.12033
F	141	0.46316	0.35932	0.61553
F	142	0.09324	0.07494	0.12233
F	143	0.09333	0.07367	0.13003
F	144	0.09567	0.07434	0.12216
F	145	0.06459	0.05187	0.08437
F	146	0.09365	0.0753	0.12818
F	147	0.0927	0.07412	0.11977
F	148	0.09319	0.07409	0.12288
F	149	0.0646	0.05109	0.08638
F	150	0.09345	0.07536	0.12668
F	151	0.09316	0.07436	0.11745
F	152	0.09288	0.07159	0.1226
F	153	0.09312	0.07515	0.12065
F	154	0.09287	0.07308	0.1226
F	155	0.09274	0.07576	0.11861
F	156	0.06487	0.05249	0.08164
F	157	0.09333	0.07565	0.11931
F	158	0.09338	0.07519	0.12668
F	159	0.09255	0.07494	0.11745
F	160	0.06561	0.05096	0.08452
F	161	0.06488	0.05222	0.08315
F	162	0.09323	0.0748	0.12384
F	163	0.09404	0.0741	0.12299
F	164	0.06475	0.05022	0.08394
F	165	0.06497	0.05224	0.08563
F	166	0.09291	0.07274	0.11986
F	167	0.09349	0.07421	0.12668
F	168	0.0944	0.0748	0.12751
F	169	0.04026	0.03121	0.05371
F	170	0.83613	0.68254	1.15345
F	171	0.09385	0.07519	0.12128
F	172	0.09286	0.07331	0.11841
F	173	0.09387	0.07436	0.13075
F	174	0.0927	0.07409	0.11598
F	175	0.09326	0.07365	0.1233
F	176	0.09282	0.07494	0.11507
F	177	0.09306	0.07572	0.11843
F	178	0.09344	0.07625	0.1279
F	179	0.09327	0.0745	0.12848
F	180	0.06482	0.05311	0.08192
F	181	0.09284	0.07445	0.1173
F	182	0.09335	0.07494	0.11911
F	183	0.09321	0.07604	0.12698
F	184	0.09312	0.07519	0.11628
F	185	0.09278	0.07462	0.11575
F	186	0.09314	0.0745	0.11964
F	187	0.09335	0.07515	0.12226
F	188	0.06498	0.05187	0.08608
F	189	0.09283	0.07496	0.11715
F	190	0.06531	0.05187	0.08968
F	191	0.09291	0.07331	0.11926
F	192	0.09259	0.07546	0.11836
F	193	0.46362	0.37047	0.5934
F	194	0.06498	0.05136	0.08811
F	195	0.46073	0.37554	0.57739
F	196	0.0646	0.05238	0.07992
F	197	0.09346	0.0748	0.12322
F	198	0.09324	0.07409	0.12552
F	199	0.09327	0.07303	0.12288
F	200	0.09356	0.07522	0.12818
F	201	0.09352	0.07417	0.12696
F	202	0.09286	0.07576	0.11806
F	203	0.09326	0.07591	0.1231
F	204	0.09322	0.0753	0.12992
F	205	0.0647	0.05173	0.08554
F	206	0.09345	0.0736	0.12892
F	207	0.04959	0.03866	0.06703
F	208	0.06481	0.05183	0.08456
F	209	0.06458	0.05196	0.08394
F	210	0.09336	0.07605	0.12426
F	211	0.09301	0.07666	0.11762
F	212	0.46251	0.37286	0.6237
F	213	0.09266	0.07519	0.12357
F	214	0.09275	0.07331	0.11727
F	215	0.09291	0.07487	0.11888
F	216	0.09385	0.07687	0.12747
F	217	0.09297	0.07408	0.11712
F	218	0.06493	0.05173	0.08782
F	219	0.04962	0.03869	0.06362
F	220	0.04975	0.03971	0.06908
F	221	0.0931	0.07377	0.12202
F	222	0.09342	0.07519	0.12342
F	223	0.09332	0.07572	0.12448
F	224	0.09382	0.07649	0.12553
F	225	0.09307	0.07238	0.12581
F	226	0.06487	0.05096	0.08111
F	227	0.06466	0.05178	0.0866
F	228	0.06457	0.0507	0.0833
F	229	0.06509	0.05221	0.0835
F	230	0.09335	0.07399	0.12631
F	231	0.0939	0.07401	0.13
F	232	0.09362	0.0745	0.12088
F	233	0.09267	0.07371	0.11662
F	234	0.09327	0.07519	0.12243
F	235	0.09355	0.07572	0.12376
F	236	0.06491	0.05131	0.08552
F	237	0.06455	0.05161	0.08168
F	238	0.09343	0.07649	0.11765
F	239	0.06418	0.04987	0.0819
F	240	0.06469	0.05221	0.08361
F	241	0.09292	0.07625	0.11507
F	242	0.09294	0.07335	0.12146
F	243	0.09369	0.07493	0.127
F	244	0.09277	0.07574	0.11575
F	245	0.09351	0.07519	0.11999
F	246	0.04039	0.03193	0.05335
F	247	0.09282	0.07554	0.11694
F	248	0.0648	0.05221	0.0851
F	249	0.09521	0.07666	0.12175
F	250	0.09313	0.07401	0.1214
F	251	0.06438	0.05126	0.07901
F	252	0.09345	0.07377	0.12358
F	253	0.09318	0.07594	0.12267
F	254	0.09299	0.07331	0.12854
F	255	0.09565	0.07519	0.12458
F	256	0.06477	0.05219	0.08231
F	257	0.094	0.07694	0.13322
F	258	0.09315	0.07664	0.11509
F	259	0.09346	0.07482	0.11931
F	260	0.09356	0.07515	0.12638
F	261	0.06493	0.05026	0.08803
F	262	0.09354	0.0754	0.12586
F	263	0.06467	0.05212	0.08405
F	264	0.06452	0.04999	0.08668
F	265	0.0649	0.05205	0.08647
F	266	0.09299	0.07414	0.12065
F	267	0.09343	0.07605	0.1223
F	268	0.09296	0.07487	0.11645
F	269	0.46341	0.37712	0.62335
F	270	0.09319	0.07634	0.12098
F	271	0.46284	0.37012	0.61321
F	272	0.09264	0.07519	0.11604
F	273	0.09543	0.07675	0.12423
F	274	0.09288	0.07424	0.11727
F	275	0.09343	0.07301	0.12777
F	276	0.09344	0.07482	0.12581
F	277	0.06455	0.05266	0.08157
F	278	0.09368	0.07515	0.12656
F	279	0.0933	0.07609	0.12342
F	280	0.0937	0.07493	0.12553
F	281	0.09354	0.07667	0.12606
F	282	0.0932	0.07576	0.12194
F	283	0.09306	0.07664	0.1199
F	284	0.09292	0.07445	0.11958
F	285	0.06503	0.05043	0.09202
F	286	0.0931	0.0764	0.11977
F	287	0.06512	0.05161	0.08619
F	288	0.0665	0.05175	0.0884
F	289	0.09289	0.07519	0.12215
F	290	0.09299	0.0754	0.11212
F	291	0.09327	0.07333	0.12681
F	292	0.0935	0.07417	0.12452
F	293	0.04931	0.03987	0.06314
F	294	0.46323	0.37484	0.61019
F	295	0.09297	0.0748	0.1223
F	296	0.09359	0.0745	0.12482
F	297	0.09342	0.07399	0.12747
F	298	0.83596	0.67118	1.10718
F	299	0.09326	0.0748	0.12384
F	300	0.09293	0.07399	0.12013
F	301	0.04029	0.03279	0.0538
F	302	0.09405	0.07632	0.12563
F	303	0.06466	0.05205	0.08057
F	304	0.09382	0.07604	0.13192
F	305	0.06463	0.05221	0.08111
F	306	0.09268	0.07273	0.11575
F	307	0.09285	0.07517	0.11926
F	308	0.06495	0.05329	0.08303
F	309	0.07175	0.05076	0.09801
F	310	0.09324	0.07401	0.12452
F	311	0.09331	0.07214	0.12482
F	312	0.09283	0.07377	0.11934
F	313	0.09302	0.07519	0.11905
F	314	0.09357	0.07646	0.12656
F	315	0.0934	0.07604	0.12747
F	316	0.09354	0.07436	0.12452
F	317	0.09359	0.07417	0.129
F	318	0.09338	0.07399	0.12304
F	319	0.09346	0.07624	0.12175
F	320	0.09393	0.07409	0.12376
F	321	0.09324	0.07515	0.12553
F	322	0.06534	0.05205	0.08456
F	323	0.09256	0.07625	0.11272
F	324	0.09329	0.07494	0.11887
F	325	0.09278	0.07409	0.11763
F	326	0.09325	0.07371	0.12188
F	327	0.06437	0.05134	0.08136
F	328	0.09261	0.0736	0.11575
F	329	0.09287	0.0751	0.11549
F	330	0.31948	0.23744	0.42748
F	331	0.09324	0.0765	0.12146
F	332	0.09439	0.07493	0.12871
F	333	0.06514	0.05187	0.08615
F	334	0.09358	0.07322	0.12416
F	335	0.09384	0.07574	0.1292
F	336	0.09357	0.07445	0.12611
F	337	0.09319	0.07549	0.12146
F	338	0.09344	0.07572	0.12358
F	339	0.09316	0.0758	0.12167
F	340	0.09392	0.07625	0.12895
F	341	0.06449	0.0502	0.08531
F	342	0.09282	0.07377	0.11649
F	343	0.06477	0.05175	0.08661
F	344	0.46343	0.37179	0.61624
F	345	0.09329	0.07594	0.1246
F	346	0.09298	0.07401	0.1199
F	347	0.06484	0.05043	0.08851
F	348	0.09356	0.07515	0.12551
F	349	0.06487	0.05162	0.08811
F	350	0.09325	0.07354	0.12202
F	351	0.06501	0.05107	0.08803
F	352	0.09396	0.07489	0.12188
F	353	0.07071	0.05052	0.09583
F	354	0.06471	0.05293	0.08615
F	355	0.06565	0.05138	0.09223
F	356	0.09279	0.07438	0.11285
F	357	0.06413	0.04566	0.08671
F	358	0.09291	0.07407	0.12216
F	359	0.09369	0.0741	0.12895
F	360	0.09331	0.07533	0.12563
F	361	0.0934	0.07773	0.12343
F	362	0.09349	0.07536	0.12358
F	363	0.09343	0.07308	0.12772
F	364	0.09281	0.07399	0.11575
F	365	0.09336	0.07462	0.12715
F	366	0.09576	0.07494	0.1322
F	367	0.09364	0.07515	0.12406
F	368	0.09375	0.07624	0.13019
F	369	0.09309	0.07594	0.12202
F	370	0.09272	0.07377	0.11395
F	371	0.06486	0.05372	0.08661
F	372	0.46655	0.3699	0.63287
F	373	0.09353	0.07399	0.12462
F	374	0.04953	0.03964	0.06233
F	375	0.09309	0.0765	0.11801
F	376	0.46121	0.36797	0.5944
F	377	0.09351	0.07576	0.1228
F	378	0.09314	0.07408	0.11749
F	379	0.09318	0.07576	0.12354
F	380	0.09281	0.0745	0.11457
F	381	0.09298	0.07536	0.11692
F	382	0.09313	0.0741	0.11964
F	383	0.09286	0.07666	0.11926
F	384	0.0641	0.04942	0.07886
F	385	0.09292	0.07598	0.11649
F	386	0.065	0.05264	0.0851
F	387	0.09326	0.07387	0.12512
F	388	0.06497	0.05311	0.08168
F	389	0.09295	0.07519	0.11093
F	390	0.09287	0.07462	0.11715
F	391	0.0933	0.07528	0.11964
F	392	0.06464	0.05124	0.08661
F	393	0.09304	0.07528	0.1201
F	394	0.0946	0.07519	0.13061
F	395	0.09355	0.07576	0.11999
F	396	0.09303	0.0745	0.12098
F	397	0.83741	0.66994	1.16024
F	398	0.09329	0.07421	0.12175
F	399	0.09279	0.07625	0.11281
F	400	0.09367	0.07436	0.1217
F	401	0.06442	0.0514	0.08157
F	402	0.09351	0.07494	0.12698
F	403	0.09295	0.07545	0.12063
F	404	0.06438	0.05069	0.08394
F	405	0.09278	0.07399	0.11999
F	406	0.09361	0.07496	0.12818
F	407	0.09259	0.07487	0.1153
F	408	0.04959	0.03917	0.06623
F	409	0.06511	0.05175	0.08903
F	410	0.09304	0.07572	0.11705
F	411	0.09354	0.07519	0.12426
F	412	0.44095	0.35	0.5842
F	413	0.46233	0.37414	0.5995
F	414	0.06444	0.05063	0.08403
F	415	0.09391	0.0764	0.12631
F	416	0.09345	0.07493	0.12656
F	417	0.06501	0.05212	0.09142
F	418	0.09342	0.0776	0.12406
F	419	0.06535	0.05175	0.09338
F	420	0.05003	0.03932	0.07146
F	421	0.09359	0.07605	0.12452
F	422	0.09319	0.0765	0.1188
F	423	0.06491	0.05107	0.08604
F	424	0.09321	0.07422	0.12279
F	425	0.09328	0.07558	0.11991
F	426	0.0934	0.0748	0.12347
F	427	0.04948	0.03997	0.06266
F	428	0.09303	0.07519	0.11694
F	429	0.09289	0.07408	0.12656
F	430	0.093	0.07417	0.1205
F	431	0.09328	0.07293	0.12188
F	432	0.09339	0.0753	0.12384
F	433	0.094	0.07375	0.12611
F	434	0.09327	0.0739	0.12553
F	435	0.09335	0.07591	0.12304
F	436	0.09304	0.07308	0.12358
F	437	0.06476	0.05157	0.085
F	438	0.09318	0.0745	0.12542
F	439	0.09367	0.07464	0.12362
F	440	0.09326	0.07572	0.11899
F	441	0.09299	0.0743	0.11705
F	442	0.09302	0.07231	0.1217
F	443	0.09357	0.07576	0.12549
F	444	0.06468	0.05175	0.08822
F	445	0.46352	0.37012	0.60204
F	446	0.06455	0.05197	0.08258
F	447	0.09354	0.07646	0.1226
F	448	0.065	0.05175	0.08903
F	449	0.09336	0.07424	0.12599
F	450	0.09433	0.0754	0.127
F	451	0.4635	0.37356	0.58837
F	452	0.09347	0.07719	0.12462
F	453	0.09307	0.0745	0.11977
F	454	0.46296	0.36977	0.5909
F	455	0.09472	0.07722	0.12756
F	456	0.0646	0.0526	0.08025
F	457	0.09325	0.07481	0.12354
F	458	0.06446	0.04842	0.08615
F	459	0.09337	0.07576	0.11958
F	460	0.09266	0.07293	0.11843
F	461	0.0651	0.05124	0.0866
F	462	0.09356	0.07487	0.12065
F	463	0.09365	0.07667	0.12895
F	464	0.09328	0.07675	0.12084
F	465	0.32176	0.26275	0.41244
F	466	0.09315	0.07209	0.1252
F	467	0.09453	0.07399	0.12854
F	468	0.8328	0.67233	1.04492
F	469	0.09347	0.07616	0.12761
F	470	0.09377	0.07709	0.1231
F	471	0.09303	0.07533	0.11575
F	472	0.09419	0.07417	0.12164
F	473	0.09296	0.07298	0.11957
F	474	0.09313	0.07377	0.11899
F	475	0.09333	0.0748	0.12384
F	476	0.09381	0.07399	0.1292
F	477	0.09263	0.0745	0.11575
F	478	0.09335	0.07768	0.11752
F	479	0.46567	0.37714	0.62563
F	480	0.09425	0.07625	0.12602
F	481	0.0642	0.04823	0.07935
F	482	0.0654	0.05161	0.08456
F	483	0.09317	0.07546	0.11532
F	484	0.09412	0.07496	0.12599
F	485	0.09426	0.07238	0.12682
F	486	0.09346	0.07625	0.127
F	487	0.09284	0.0748	0.11658
F	488	0.09447	0.07598	0.12446
F	489	0.09371	0.07666	0.12551
F	490	0.09321	0.07517	0.12175
F	491	0.09296	0.07377	0.11737
F	492	1.20358	0.96194	1.63072
F	493	0.09307	0.07551	0.11806
F	494	0.09251	0.07424	0.11591
F	495	0.46294	0.37788	0.62866
F	496	0.09312	0.07576	0.11752
F	497	0.09338	0.07528	0.12359
F	498	0.83337	0.66735	1.1209
F	499	0.09303	0.07576	0.11843
F	500	0.46356	0.36898	0.61505
F	501	0.09279	0.0741	0.11727
F	502	0.06433	0.05055	0.08203
F	503	0.09342	0.0767	0.11986
F	504	0.09383	0.07652	0.128
F	505	0.0646	0.0517	0.08052
F	506	0.06459	0.0517	0.0833
F	507	0.09304	0.0764	0.12013
F	508	0.09313	0.07387	0.12359
F	509	0.09324	0.07476	0.12084
F	510	0.09287	0.07241	0.12244
F	511	0.09332	0.07576	0.11887
F	512	0.09277	0.07487	0.11735
F	513	0.06417	0.04983	0.08394
F	514	0.09417	0.07399	0.12065
F	515	0.09327	0.07574	0.12011
F	516	0.09305	0.07487	0.12013
F	517	0.09305	0.07574	0.11715
F	518	0.0929	0.07438	0.11504
F	519	0.0929	0.07367	0.12178
F	520	0.09346	0.07576	0.128
F	521	0.06443	0.05124	0.08705
F	522	0.06534	0.05178	0.08452
F	523	0.09371	0.07399	0.12871
F	524	0.09328	0.0753	0.12385
F	525	0.06519	0.05221	0.08535
F	526	0.09275	0.07624	0.11926
F	527	0.09295	0.0745	0.11991
F	528	0.09486	0.07528	0.127
F	529	0.09319	0.07377	0.12845
F	530	0.09439	0.0754	0.1217
F	531	0.09367	0.0754	0.12606
F	532	0.09354	0.07519	0.12771
F	533	0.09259	0.0736	0.12013
F	534	0.09343	0.07605	0.11705
F	535	0.09244	0.0726	0.11362
F	536	0.09372	0.07517	0.12785
F	537	0.09363	0.0758	0.12384
F	538	0.46424	0.37584	0.6124
F	539	0.09365	0.07702	0.1246
SH	1	0.09427	0.07667	0.127
SH	2	0.09408	0.07519	0.12602
SH	3	0.0648	0.05221	0.08301
SH	4	0.09326	0.07574	0.11673
SH	5	0.46167	0.3701	0.60942
SH	6	0.06487	0.05124	0.08784
SH	7	0.06248	0.04407	0.08608
SH	8	0.09353	0.07399	0.12216
SH	9	0.09375	0.07519	0.12376
SH	10	0.0927	0.07322	0.11964
SH	11	0.09286	0.07664	0.11384
SH	12	0.83697	0.66262	1.13524
SH	13	0.09342	0.07519	0.12279
SH	14	0.32331	0.26183	0.4242
SH	15	0.09357	0.0764	0.12354
SH	16	0.46417	0.36898	0.61432
SH	17	0.09269	0.07496	0.11306
SH	18	0.09282	0.07402	0.11028
SH	19	0.09289	0.07519	0.12406
SH	20	0.06478	0.05238	0.08763
SH	21	0.09315	0.07422	0.1228
SH	22	0.46669	0.37631	0.58975
SH	23	0.09281	0.0736	0.11711
SH	24	0.09358	0.07379	0.12848
SH	25	0.0939	0.07576	0.12452
SH	26	0.09268	0.07124	0.11843
SH	27	0.09364	0.0748	0.1223
SH	28	0.06496	0.05196	0.08851
SH	29	0.46212	0.37332	0.57848
SH	30	0.46535	0.38089	0.6079
SH	31	0.06441	0.05175	0.08192
SH	32	0.24632	0.19103	0.32353
SH	33	0.0494	0.03803	0.06343
SH	34	0.32166	0.25816	0.41195
SH	35	0.83876	0.66428	1.15077
SH	36	0.46302	0.36997	0.61306
SH	37	1.20888	0.96274	1.56033
SH	38	0.0933	0.07365	0.13151
SH	39	0.06459	0.05105	0.084
SH	40	0.09339	0.0748	0.12065
SH	41	0.06449	0.05073	0.08183
SH	42	0.46409	0.3775	0.59823
SH	43	0.06426	0.05173	0.08157
SH	44	0.09291	0.07522	0.11836
SH	45	0.09332	0.07401	0.11887
SH	46	0.09342	0.07331	0.12636
SH	47	0.4643	0.36797	0.63799
SH	48	0.83718	0.6629	1.13262
SH	49	0.09294	0.07377	0.11672
SH	50	0.06486	0.05208	0.08813
SH	51	0.09259	0.07519	0.11077
SH	52	0.4634	0.37101	0.61693
SH	53	0.09323	0.07375	0.12361
SH	54	0.0925	0.07399	0.12084
SH	55	0.09452	0.07422	0.12362
SH	56	0.4637	0.37457	0.61532
SH	57	0.46319	0.36614	0.57152
SH	58	0.09333	0.07462	0.12216
HN	1	0.09403	0.07536	0.12482
HN	2	0.09329	0.07496	0.12668
HN	3	0.06449	0.05175	0.08084
HN	4	0.04048	0.03215	0.05534
HN	5	0.09347	0.07519	0.11926
HN	6	0.46338	0.3699	0.58498
HN	7	0.09362	0.07414	0.12502
HN	8	0.09325	0.07399	0.12347
HN	9	0.46749	0.36997	0.65029
HN	10	0.06497	0.05205	0.08885
HN	11	0.09353	0.07604	0.11891
HN	12	0.83349	0.66793	1.04831
HN	13	0.09312	0.07389	0.12442
HN	14	0.09257	0.0753	0.11191
HN	15	0.09344	0.07646	0.11861
HN	16	0.0935	0.07482	0.12908
HN	17	0.09331	0.07399	0.12631
HN	18	0.0648	0.05294	0.08796
HN	19	0.06444	0.05157	0.0819
HN	20	0.247	0.19393	0.32411
HN	21	0.32417	0.26105	0.42815
HN	22	0.0647	0.05175	0.08436
HN	23	0.09354	0.07652	0.12638
HN	24	0.06534	0.05043	0.08458
HN	25	0.46344	0.36972	0.58895
HN	26	0.09363	0.07709	0.11909
HN	27	0.06059	0.04287	0.07828
HN	28	0.09267	0.07598	0.11606
HN	29	0.09393	0.07445	0.11911
HN	30	0.0931	0.07574	0.11628
HN	31	0.09377	0.07678	0.13008
HN	32	0.06465	0.05124	0.08675
HN	33	0.093	0.07487	0.11833
HN	34	0.06472	0.05102	0.08566
HN	35	0.09451	0.07554	0.11932
HN	36	0.46545	0.37584	0.5948
HN	37	0.46724	0.37887	0.64938
HN	38	0.09285	0.075	0.12132
HN	39	0.09383	0.07412	0.13331
HN	40	0.0936	0.07676	0.12892
HN	41	0.09335	0.07238	0.12322
HN	42	0.09267	0.07401	0.1173
HN	43	0.09272	0.07375	0.1231
HN	44	0.09286	0.07445	0.11677
HN	45	0.06465	0.05197	0.08782
HN	46	0.09321	0.07539	0.1188
HN	47	0.04973	0.03822	0.06807
HN	48	0.06445	0.05086	0.08604
HN	49	0.09304	0.07556	0.12279
HN	50	0.09306	0.07519	0.12011
HN	51	0.09333	0.07399	0.12075
HN	52	0.04936	0.03902	0.05882
HN	53	0.09304	0.07371	0.11399
HN	54	0.09336	0.07604	0.1223
HN	55	0.09327	0.07371	0.12416
HN	56	0.0648	0.05221	0.0835
HN	57	0.09319	0.07445	0.12482
HN	58	0.46512	0.37483	0.61637
HN	59	0.06477	0.05249	0.08423
HN	60	0.09307	0.0748	0.12194
HN	61	0.09267	0.07424	0.11595
HN	62	0.09325	0.07541	0.12398
HN	63	0.09294	0.07375	0.11887
HN	64	0.09271	0.07399	0.11999
HN	65	0.09283	0.07519	0.115
HN	66	0.09258	0.07519	0.10957
HN	67	0.09325	0.07438	0.12638
HN	68	0.09337	0.07625	0.11999
HN	69	0.46182	0.37101	0.59795
HN	70	0.06481	0.05221	0.08317
HN	71	0.09305	0.0745	0.12488
HN	72	0.09327	0.07634	0.12406
HN	73	0.06454	0.05191	0.08338
HN	74	0.09307	0.07422	0.11502
HN	75	0.09477	0.07377	0.12361
HN	76	0.0936	0.07476	0.11801
HN	77	0.46451	0.37286	0.62535
HN	78	0.09286	0.07438	0.11806
HN	79	0.09369	0.07649	0.13074
HN	80	0.32121	0.25431	0.40452
HN	81	0.09288	0.07459	0.11836
HN	82	0.09345	0.07519	0.12599
HN	83	0.09272	0.07331	0.12088
HN	84	0.09417	0.07528	0.1193
HN	85	0.46754	0.37069	0.65837
HN	86	0.09317	0.07374	0.12361
HN	87	0.09312	0.07399	0.12167
HN	88	0.09305	0.07462	0.12279
HN	89	0.09534	0.0736	0.128
HN	90	0.09301	0.07462	0.11749
HN	91	0.09409	0.0764	0.12367
HN	92	0.09299	0.07462	0.12288
HN	93	0.09296	0.07663	0.12157
HN	94	0.09292	0.07536	0.11666
HN	95	0.09348	0.0736	0.13073
HN	96	0.09374	0.07519	0.12845
HN	97	0.06439	0.05096	0.08258
HN	98	0.09295	0.07646	0.11486
HN	99	0.09297	0.07389	0.12384
HN	100	0.09281	0.07226	0.12279
HN	101	0.09291	0.07487	0.12458
HN	102	0.09304	0.07377	0.11932
HN	103	0.0933	0.07496	0.12384
HN	104	0.06478	0.05322	0.08362
HN	105	0.09288	0.07399	0.12384
HN	106	0.09377	0.07519	0.12756
HN	107	0.09338	0.07556	0.11934
HN	108	0.09311	0.07399	0.12488
HN	109	0.09405	0.07519	0.12718
HN	110	0.09337	0.07625	0.11628
HN	111	0.09335	0.07576	0.12371
HN	112	0.09389	0.07519	0.12949
HN	113	0.46373	0.37109	0.62266
HN	114	0.09313	0.0727	0.12698
HN	115	0.09287	0.07417	0.11509
HN	116	0.09333	0.07421	0.12267
HN	117	0.09305	0.0736	0.12696
HN	118	0.0641	0.04809	0.08619
HN	119	0.04953	0.03825	0.06619
HN	120	0.32113	0.24249	0.45721
HN	121	0.4621	0.36971	0.61445
HN	122	0.46355	0.37286	0.5944
HN	123	0.09264	0.07519	0.11593
HN	124	0.09291	0.07438	0.11955
HN	125	0.3231	0.26151	0.42497
HN	126	0.09303	0.07515	0.12033
HN	127	0.09347	0.07667	0.12696
HN	128	0.09427	0.07722	0.13734
HN	129	0.46223	0.37012	0.57848
HN	130	0.09381	0.07367	0.12175
HN	131	0.0929	0.0767	0.11712
HN	132	0.06489	0.05091	0.0894
HN	133	0.09309	0.07399	0.12864
HN	134	0.09308	0.07399	0.12602
HN	135	0.06461	0.04945	0.08947
HN	136	0.06472	0.05205	0.08437
HN	137	0.09392	0.07533	0.12751
HN	138	0.09268	0.07675	0.11466
HN	139	0.04866	0.03631	0.06437
HN	140	0.06443	0.0509	0.08136
HN	141	0.09372	0.07519	0.1223
HN	142	0.09382	0.07408	0.13058
HN	143	0.09357	0.07625	0.12462
HN	144	0.06497	0.05173	0.08566
HN	145	0.09318	0.07379	0.12532
HN	146	0.46539	0.38076	0.61079
HN	147	0.06481	0.05221	0.08742
HN	148	0.04937	0.03946	0.06068
HN	149	0.09313	0.07528	0.12359
HN	150	0.09248	0.07519	0.11419
HN	151	0.09321	0.07702	0.11466
HN	152	0.09306	0.0743	0.11595
HN	153	0.4648	0.3651	0.62004
HN	154	0.0925	0.07401	0.11964
HN	155	0.09256	0.07409	0.11417
HN	156	0.46436	0.37584	0.59803
HN	157	0.09325	0.07494	0.12106
HN	158	0.09341	0.0754	0.13052
HN	159	0.09291	0.07462	0.11715
HN	160	0.09236	0.07408	0.11028
HN	161	0.09296	0.0754	0.11957
HN	162	0.04972	0.03879	0.06333
HN	163	0.09295	0.07298	0.12194
HN	164	0.06504	0.05221	0.08471
HN	165	0.09457	0.07576	0.12452
HN	166	0.06438	0.05004	0.08462
HN	167	0.06526	0.05157	0.09142
HN	168	0.09277	0.0726	0.11843
HN	169	0.09311	0.07417	0.12398
HN	170	0.09304	0.07371	0.12194
HN	171	0.0926	0.07476	0.11486
HN	172	0.09302	0.07522	0.1193
HN	173	0.09326	0.0729	0.12233
HN	174	0.06511	0.05144	0.08294
HN	175	0.09284	0.07496	0.11722
HN	176	0.09287	0.07408	0.11999
HN	177	0.09346	0.07407	0.12482
HN	178	0.0931	0.0745	0.11591
HN	179	0.09319	0.07402	0.12279
HN	180	0.09268	0.07634	0.11604
HN	181	0.09361	0.07519	0.12549
HN	182	0.09293	0.07399	0.12452
HN	183	0.06469	0.05167	0.08377
HN	184	0.09321	0.07667	0.12462
HN	185	0.06474	0.05205	0.08552
HN	186	0.06469	0.05221	0.0839
HN	187	0.09323	0.07519	0.12462
HN	188	0.09354	0.07519	0.12482
HN	189	0.09322	0.07424	0.12279
HN	190	0.09284	0.07389	0.11705
HN	191	0.09317	0.07556	0.1217
HN	192	0.06479	0.05205	0.08554
HN	193	0.09413	0.07605	0.12818
HN	194	0.09328	0.07493	0.12482
HN	195	0.09308	0.07308	0.12164
HN	196	0.09313	0.0754	0.11694
HN	197	0.0646	0.05126	0.08317
HN	198	0.09336	0.07576	0.12462
HN	199	0.09332	0.07666	0.11891
HN	200	0.0491	0.03808	0.06107
HN	201	0.0647	0.05187	0.08683
HN	202	0.09329	0.07515	0.12279
HN	203	0.46355	0.3699	0.62862
HN	204	0.06481	0.05221	0.0852
HN	205	0.09302	0.07399	0.12146
HN	206	0.09373	0.07598	0.12358
HN	207	0.09285	0.07408	0.12113
HN	208	0.09326	0.07447	0.11833
HN	209	0.06355	0.04494	0.08622
HN	210	0.09345	0.07389	0.12892
HN	211	0.09302	0.07399	0.12406
HN	212	0.09279	0.07399	0.1214
HN	213	0.0938	0.07522	0.13061
HN	214	0.09363	0.07417	0.117
HN	215	0.0647	0.05224	0.08294
HN	216	0.0936	0.07664	0.12216
HN	217	0.06455	0.05205	0.08021
HN	218	0.09388	0.07424	0.12992
HN	219	0.09369	0.07664	0.13008
HN	220	0.09369	0.07556	0.12551
HN	221	0.04013	0.03028	0.0548
HN	222	0.09375	0.07496	0.12684
HN	223	0.04944	0.03907	0.06615
HN	224	0.09304	0.0765	0.11745
HN	225	0.06467	0.05221	0.0822
HN	226	0.09535	0.07698	0.12512
HN	227	0.09351	0.07594	0.13008
HN	228	0.093	0.07536	0.11958
HN	229	0.09289	0.07303	0.12098
HN	230	0.09358	0.07377	0.12783
HN	231	0.09324	0.07493	0.11623
HN	232	0.09286	0.07172	0.11891
HN	233	0.0937	0.07528	0.13186
HN	234	0.06493	0.05183	0.08474
HN	235	0.06439	0.05178	0.08159
HN	236	0.0935	0.07619	0.12602
HN	237	0.0931	0.07519	0.12084
HN	238	0.09276	0.07605	0.11502
HN	239	0.06425	0.04985	0.08363
HN	240	0.09461	0.07496	0.12871
HN	241	0.06451	0.05173	0.08608
HN	242	0.09332	0.07349	0.12747
HN	243	0.09302	0.07417	0.11934
HN	244	0.09263	0.0745	0.11395
HN	245	0.09374	0.0758	0.12416
HN	246	0.09269	0.07365	0.11673
HN	247	0.09307	0.07408	0.12698
HN	248	0.09344	0.07371	0.11806
HN	249	0.09341	0.07485	0.12342
HN	250	0.09326	0.07417	0.12065
HN	251	0.09336	0.07438	0.12551
HN	252	0.0938	0.07624	0.12684
HN	253	0.09365	0.07522	0.12416
HN	254	0.06457	0.05175	0.08571
HN	255	0.09505	0.07377	0.12761
HN	256	0.09319	0.07379	0.11836
HN	257	0.09352	0.07487	0.128
HN	258	0.09331	0.07335	0.12725
HN	259	0.09338	0.07493	0.12482
HN	260	0.04972	0.03879	0.06995
HN	261	0.06445	0.04943	0.08452
HN	262	0.09365	0.07694	0.12602
HN	263	0.09284	0.07519	0.11484
HN	264	0.09416	0.07379	0.1228
HN	265	0.09326	0.07554	0.12398
HN	266	0.04963	0.04025	0.06354
HN	267	0.3214	0.26713	0.41736
HN	268	0.06432	0.05063	0.08394
HN	269	0.04953	0.03997	0.06328
HN	270	0.09327	0.07389	0.1226
HN	271	0.09328	0.07462	0.12393
HN	272	0.0651	0.05221	0.07799
HN	273	0.09361	0.07476	0.12636
HN	274	0.0934	0.07612	0.12355
HN	275	0.09352	0.07399	0.12599
HN	276	0.06465	0.05002	0.08638
HN	277	0.09375	0.07377	0.13425
HN	278	0.46365	0.36972	0.61592
HN	279	0.06441	0.05086	0.07902
HN	280	0.09332	0.07515	0.12355
HN	281	0.09342	0.07572	0.12065
HN	282	0.09317	0.07698	0.11934
HN	283	0.09365	0.07517	0.12462
HN	284	0.09312	0.07401	0.12359
HN	285	0.09348	0.0741	0.13295
HN	286	0.09348	0.07604	0.11991
HN	287	0.09361	0.07625	0.12384
HN	288	0.06414	0.04965	0.07619
HN	289	0.06462	0.05266	0.08258
HN	290	0.0934	0.07528	0.12215
HN	291	0.0937	0.07634	0.1279
HN	292	0.09629	0.07424	0.12416
HN	293	0.06457	0.05205	0.08192
HN	294	0.0935	0.07668	0.12342
HN	295	0.06474	0.05086	0.08462
HN	296	0.09351	0.07399	0.12696
HN	297	0.09292	0.07493	0.11986
HN	298	0.0932	0.07496	0.12406
HN	299	0.09337	0.07528	0.11836
HN	300	0.06444	0.04998	0.08531
HN	301	0.09332	0.07616	0.12171
HN	302	0.06434	0.04948	0.08107
HN	303	0.09349	0.07522	0.12355
HN	304	0.09284	0.07496	0.11711
HN	305	0.09336	0.07422	0.12656
HN	306	0.06498	0.05231	0.08671
HN	307	0.09333	0.07694	0.12216
HN	308	0.09407	0.07519	0.12698
HN	309	0.04957	0.03924	0.0665
HN	310	0.83065	0.66331	1.07362
HN	311	0.06446	0.05175	0.08329
HN	312	0.09294	0.0748	0.11911
HN	313	0.06489	0.05157	0.08484
HN	314	0.09269	0.07399	0.11931
HN	315	0.09354	0.07667	0.12098
HN	316	0.09304	0.07377	0.127
HN	317	0.06482	0.05134	0.0866
HN	318	0.09319	0.07301	0.12599
HN	319	0.09352	0.07519	0.12458
HN	320	0.06444	0.05166	0.08123
HN	321	0.09293	0.07632	0.11991
HN	322	0.09321	0.07417	0.12102
[truncated: 2,523 more rows]
