# Supplementary material for: Combining genomics and epidemiology to track mumps virus transmission in the United States
Source: PLoS Biol. 2020 Feb 11;18(2):e3000611. doi: 10.1371/journal.pbio.3000611 (PMC7012397; doi:10.1371/journal.pbio.3000611)
Supplement: S4 Data — List of SH and HN sequences and corresponding metadata used in analysis, as well as SH sequences available for resampling. HN, hemagglutinin-neuraminidase; SH, small hydrophobic. (XLSX) [file pbio.3000611.s018.xlsx]

## Sheet: All SH sequences
Sequence name / accession	Location	Collapsed location for resampling	Date	Genotype
U35847	WesternEurope	Europe	1992.04	C
U35848	WesternEurope	Europe	1992.87	C
U35849	WesternEurope	Europe	1995.5	H
D86174	Japan	EastAsia	1993.5	I
Y08214	SouthernEurope	Europe	1996.5	C
Y08215	SouthernEurope	Europe	1996.5	D
Y08216	SouthernEurope	Europe	1996.5	D
Y08212	SouthernEurope	Europe	1996.5	D
Y08217	SouthernEurope	Europe	1996.5	C
Y08213	SouthernEurope	Europe	1996.5	C
AB003412	Japan	EastAsia	1976.5	B
AB003413	Japan	EastAsia	1977.5	B
AB003415	Japan	EastAsia	1993.5	Uncl
AB003416	Japan	EastAsia	1985.5	B
AB003417	Japan	EastAsia	1994.5	J
AB003418	Japan	EastAsia	1989.5	B
AB003419	Japan	EastAsia	1989.5	B
AB003420	Japan	EastAsia	1980.5	B
AB003421	Japan	EastAsia	1977.5	B
AB003422	Japan	EastAsia	1989.5	B
AB003423	Japan	EastAsia	1980.5	B
AB003424	Japan	EastAsia	1993.5	I
AB003425	Japan	EastAsia	1977.5	B
AB003426	Japan	EastAsia	1977.5	B
AF142761	UnitedKingdom	Europe	1996.5	H
AF142762	UnitedKingdom	Europe	1998.5	H
AF142763	UnitedKingdom	Europe	1998.5	G
AF142764	UnitedKingdom	Europe	1996.5	G
AF142765	SouthernAsia	SouthAsia-SoutheastAsia	1998.5	C
AF142766	UnitedKingdom	Europe	1996.5	D
AF142767	UnitedKingdom	Europe	1997.5	D
AF142768	UnitedKingdom	Europe	1997.5	G
AF142769	UnitedKingdom	Europe	1996.5	D
AF142770	UnitedKingdom	Europe	1997.5	J
AF142771	UnitedKingdom	Europe	1995.5	H
AF142772	SouthernAsia	SouthAsia-SoutheastAsia	1998.5	G
AF142773	UnitedKingdom	Europe	1998.5	H
AF142774	UnitedKingdom	Europe	1950.5	Uncl
AF142775	UnitedKingdom	Europe	1997.5	G
AF142776	UnitedKingdom	Europe	1998.5	G
AF180374	EasternAsia	EastAsia	1997.37	I
AF180375	EasternAsia	EastAsia	1997.37	I
AF180376	EasternAsia	EastAsia	1997.37	I
AF180377	EasternAsia	EastAsia	1998.21	I
AF180378	EasternAsia	EastAsia	1998.26	I
AF180379	EasternAsia	EastAsia	1998.23	I
AF180380	EasternAsia	EastAsia	1998.33	I
AF180381	EasternAsia	EastAsia	1998.35	I
AF180382	EasternAsia	EastAsia	1998.35	I
AF180383	EasternAsia	EastAsia	1998.39	I
AF180385	EasternAsia	EastAsia	1998.41	I
AF180386	EasternAsia	EastAsia	1998.41	I
AF180387	EasternAsia	EastAsia	1998.26	I
AF180388	EasternAsia	EastAsia	1998.26	I
AF280799	UnitedKingdom	Europe	1996.62	G
AF315684	MiddleEast	N/A	1986.5	H
AF338106	UnitedStates	UnitedStates	1963.25	A
AY048994	EasternAsia	EastAsia	1999.5	H
AY048995	EasternAsia	EastAsia	1999.5	H
AY048993	EasternAsia	EastAsia	1999.5	H
AY048996	EasternAsia	EastAsia	1999.5	H
AB061545	Japan	EastAsia	2000.5	G
AB056141	Japan	EastAsia	2000.5	G
AB056142	Japan	EastAsia	2000.5	G
AB056143	Japan	EastAsia	2000.5	G
AB056144	Japan	EastAsia	1999.5	J
AB056145	Japan	EastAsia	1999.5	G
AB056146	Japan	EastAsia	1999.5	B
AB056147	Japan	EastAsia	1997.5	J
AB056148	Japan	EastAsia	1997.5	H
AB056149	Japan	EastAsia	1997.5	B
AB056150	Japan	EastAsia	1995.5	B
AB056469	Japan	EastAsia	2000.5	G
AF345290	UnitedStates	UnitedStates	1963.25	A
AB085228	Japan	EastAsia	2000.5	G
AB085229	Japan	EastAsia	2001.5	G
AB085230	Japan	EastAsia	2001.5	G
AB085231	Japan	EastAsia	2001.5	G
AB085232	Japan	EastAsia	2001.5	G
AY309060	EasternAsia	EastAsia	1998.87	I
AY299123	SouthernEurope	Europe	2000.5	H
AY299124	SouthernEurope	Europe	2000.5	H
AY299125	SouthernEurope	Europe	2000.5	H
AY299126	SouthernEurope	Europe	2000.5	H
AY299127	SouthernEurope	Europe	2000.5	H
AY299128	SouthernEurope	Europe	2000.5	H
AY299129	SouthernEurope	Europe	2000.5	H
AY299130	SouthernEurope	Europe	2000.5	D
AY299131	SouthernEurope	Europe	2000.5	H
AY299132	SouthernEurope	Europe	2000.5	H
AF467767	UnitedStates	UnitedStates	1961.5	H
AY380062	UnitedKingdom	Europe	1998.5	C
AY380063	UnitedKingdom	Europe	1998.5	C
AY380064	UnitedKingdom	Europe	1998.5	H
AY380065	UnitedKingdom	Europe	1999.5	F
AY380066	UnitedKingdom	Europe	1999.5	G
AY380067	UnitedKingdom	Europe	1999.5	G
AY380068	UnitedKingdom	Europe	1999.5	F
AY380069	UnitedKingdom	Europe	1999.5	G
AY380070	UnitedKingdom	Europe	2000.5	G
AY380071	UnitedKingdom	Europe	2000.5	G
AY380072	UnitedKingdom	Europe	2000.5	G
AY380073	UnitedKingdom	Europe	2000.5	G
AY380074	UnitedKingdom	Europe	2000.5	G
AY380075	UnitedKingdom	Europe	2001.5	G
AY380076	UnitedKingdom	Europe	2001.5	G
AY380077	UnitedKingdom	Europe	2002.04	Uncl
AY380078	UnitedKingdom	Europe	2002.5	G
AY380079	UnitedKingdom	Europe	2002.5	K
AB105472	Japan	EastAsia	2000.5	B
AB105473	Japan	EastAsia	2000.5	B
AB105474	Japan	EastAsia	2000.5	J
AB105475	Japan	EastAsia	2000.5	J
AB105476	Japan	EastAsia	2001.5	G
AB105477	Japan	EastAsia	2000.5	G
AB105478	Japan	EastAsia	2000.5	G
AB105479	Japan	EastAsia	2000.5	L
AB105480	Japan	EastAsia	2001.5	L
AB105481	Japan	EastAsia	2001.5	G
AB105482	Japan	EastAsia	2000.5	G
AB105483	Japan	EastAsia	2000.5	L
AB115970	Japan	EastAsia	2000.5	G
AB115971	Japan	EastAsia	2000.5	G
AY669145	EasternEurope	Europe	1994.5	C
AY681495	EasternEurope	Europe	2003.5	H
AB000388	Japan	EastAsia	1967.5	B
AB205224	Japan	EastAsia	1997.5	J
AB205225	Japan	EastAsia	1997.5	B
AB205226	Japan	EastAsia	1998.5	B
DQ136174	EasternEurope	Europe	2001.87	H
DQ136175	EasternEurope	Europe	2002.2	H
DQ139784	EasternEurope	Europe	2005.5	G
DQ250041	EasternEurope	Europe	2003.12	H
DQ649478	EasternAsia	EastAsia	2005.5	F
DQ661744	UnitedStates	UnitedStates	2006.5	G
DQ661745	UnitedStates	UnitedStates	2006.5	G
AM293333	MiddleEast	N/A	2005.25	G
AM293334	MiddleEast	N/A	2005.24	G
AM293335	MiddleEast	N/A	2004.47	H
AM293336	MiddleEast	N/A	2004.47	H
AM293337	MiddleEast	N/A	2004.52	H
AM293338	MiddleEast	N/A	2004.66	B
AM293339	MiddleEast	N/A	2004.99	J
AM293340	MiddleEast	N/A	2004.99	H
AM420294	SouthernEurope	Europe	2006.5	G
AM420295	SouthernEurope	Europe	2006.5	G
AM420296	SouthernEurope	Europe	2006.5	G
AM420297	SouthernEurope	Europe	2006.5	G
AM420298	SouthernEurope	Europe	2006.5	G
AM420299	SouthernEurope	Europe	2006.5	G
AM420300	SouthernEurope	Europe	2006.5	G
AM420301	SouthernEurope	Europe	2006.5	D
EF208190	MiddleEast	N/A	1986.5	H
EU082456	Caribbean-CentralAmerica-SouthAmerica	N/A	2007.5	K
EU082457	Caribbean-CentralAmerica-SouthAmerica	N/A	2007.5	K
EU082458	Caribbean-CentralAmerica-SouthAmerica	N/A	2007.5	K
EU082459	Caribbean-CentralAmerica-SouthAmerica	N/A	2007.5	K
EU069917	Caribbean-CentralAmerica-SouthAmerica	N/A	2006.5	K
EU069918	Caribbean-CentralAmerica-SouthAmerica	N/A	2007.5	K
EU069919	Caribbean-CentralAmerica-SouthAmerica	N/A	2007.5	K
EU069920	Caribbean-CentralAmerica-SouthAmerica	N/A	2007.5	K
EU069921	Caribbean-CentralAmerica-SouthAmerica	N/A	2007.5	K
EU069922	Caribbean-CentralAmerica-SouthAmerica	N/A	2007.5	K
EU069923	Caribbean-CentralAmerica-SouthAmerica	N/A	2007.5	K
EU069924	Caribbean-CentralAmerica-SouthAmerica	N/A	2007.5	K
EU069925	Caribbean-CentralAmerica-SouthAmerica	N/A	2007.5	K
EU069926	Caribbean-CentralAmerica-SouthAmerica	N/A	2007.5	K
EU069927	Caribbean-CentralAmerica-SouthAmerica	N/A	2007.5	K
EU069928	Caribbean-CentralAmerica-SouthAmerica	N/A	2007.5	K
EU069929	Caribbean-CentralAmerica-SouthAmerica	N/A	2007.5	K
EU069930	Caribbean-CentralAmerica-SouthAmerica	N/A	2007.5	K
EU370207	EasternEurope	Europe	2005.5	G
EU497649	SoutheastAsia	SouthAsia-SoutheastAsia	2007.71	J
EU497650	SoutheastAsia	SouthAsia-SoutheastAsia	2007.71	J
EU497651	SoutheastAsia	SouthAsia-SoutheastAsia	2008.08	J
EU497652	SoutheastAsia	SouthAsia-SoutheastAsia	2008.08	J
EU497653	SoutheastAsia	SouthAsia-SoutheastAsia	2008.08	J
EU497654	SoutheastAsia	SouthAsia-SoutheastAsia	2008.08	J
EU497655	SoutheastAsia	SouthAsia-SoutheastAsia	2008.08	J
EU497656	SoutheastAsia	SouthAsia-SoutheastAsia	2008.08	J
EU497657	SoutheastAsia	SouthAsia-SoutheastAsia	2008.08	J
EU597476	UnitedKingdom	Europe	1999.5	G
EU597477	UnitedKingdom	Europe	2000.5	G
EU597478	UnitedKingdom	Europe	2003.5	G
EU597479	UnitedKingdom	Europe	2003.5	J
EU606219	UnitedKingdom	Europe	2000.5	G
EU606220	UnitedKingdom	Europe	2000.5	G
EU606221	UnitedKingdom	Europe	2000.5	G
EU606222	UnitedKingdom	Europe	2001.5	G
EU606223	UnitedKingdom	Europe	2001.5	G
EU606224	UnitedKingdom	Europe	2001.5	G
EU606225	UnitedKingdom	Europe	2001.5	G
EU606226	UnitedKingdom	Europe	2001.5	G
EU606227	UnitedKingdom	Europe	2001.5	G
EU606228	UnitedKingdom	Europe	2001.5	G
EU606229	UnitedKingdom	Europe	2002.5	G
EU606230	UnitedKingdom	Europe	2003.5	G
EU606231	UnitedKingdom	Europe	2003.5	G
EU606232	UnitedKingdom	Europe	2003.5	G
EU606233	UnitedKingdom	Europe	2003.5	G
EU606234	UnitedKingdom	Europe	2003.5	G
EU606235	UnitedKingdom	Europe	2003.5	G
EU606236	UnitedKingdom	Europe	2003.5	G
EU606237	UnitedKingdom	Europe	2003.5	G
EU606238	UnitedKingdom	Europe	2003.5	G
EU606239	UnitedKingdom	Europe	2004.5	G
EU606240	UnitedKingdom	Europe	2004.5	G
EU606241	UnitedKingdom	Europe	2004.5	G
EU606242	UnitedKingdom	Europe	2004.5	G
EU606243	UnitedKingdom	Europe	2004.5	G
EU606244	UnitedKingdom	Europe	2004.5	G
EU606245	UnitedKingdom	Europe	2004.5	G
EU606246	UnitedKingdom	Europe	2004.5	G
EU606247	UnitedKingdom	Europe	2004.5	G
EU606248	UnitedKingdom	Europe	2004.5	G
EU606249	UnitedKingdom	Europe	2004.5	G
EU606250	UnitedKingdom	Europe	2004.5	G
EU606251	UnitedKingdom	Europe	2004.5	G
EU606252	UnitedKingdom	Europe	2004.5	G
EU606253	UnitedKingdom	Europe	2004.5	G
EU606254	UnitedKingdom	Europe	2004.5	G
EU606255	UnitedKingdom	Europe	2004.5	G
EU606256	UnitedKingdom	Europe	2004.5	G
EU606257	UnitedKingdom	Europe	2004.5	G
EU606258	UnitedKingdom	Europe	2004.5	G
EU606259	UnitedKingdom	Europe	2004.5	G
EU606260	UnitedKingdom	Europe	2005.5	G
EU606261	UnitedKingdom	Europe	2005.5	G
EU606262	UnitedKingdom	Europe	2005.5	G
EU606263	UnitedKingdom	Europe	2000.5	G
EU606264	UnitedKingdom	Europe	2000.5	G
EU606265	UnitedKingdom	Europe	2000.5	G
EU606266	UnitedKingdom	Europe	2001.5	G
EU606267	UnitedKingdom	Europe	2001.5	G
EU606268	UnitedKingdom	Europe	2001.5	G
EU606269	UnitedKingdom	Europe	2001.5	G
EU606270	UnitedKingdom	Europe	2002.5	G
EU606271	UnitedKingdom	Europe	2002.5	G
EU606272	UnitedKingdom	Europe	2002.5	G
EU606273	UnitedKingdom	Europe	2003.5	G
EU606274	UnitedKingdom	Europe	2003.5	G
EU606275	UnitedKingdom	Europe	2003.5	G
EU606276	UnitedKingdom	Europe	2003.5	G
EU606277	UnitedKingdom	Europe	2003.5	G
EU606278	UnitedKingdom	Europe	2004.5	G
EU606279	UnitedKingdom	Europe	2004.5	G
EU606280	UnitedKingdom	Europe	2004.5	G
EU606281	UnitedKingdom	Europe	2004.5	G
EU606282	UnitedKingdom	Europe	2004.5	G
EU606283	UnitedKingdom	Europe	2004.5	G
EU606284	UnitedKingdom	Europe	2004.5	G
EU606285	UnitedKingdom	Europe	2004.5	G
EU606286	UnitedKingdom	Europe	2004.5	G
EU606287	UnitedKingdom	Europe	2004.5	G
EU606288	UnitedKingdom	Europe	2004.5	G
EU606289	UnitedKingdom	Europe	2004.5	G
EU606290	UnitedKingdom	Europe	2004.5	G
EU606291	UnitedKingdom	Europe	2004.5	G
EU606292	UnitedKingdom	Europe	2004.5	G
EU606293	UnitedKingdom	Europe	2004.5	G
EU606294	UnitedKingdom	Europe	2004.5	G
EU606295	UnitedKingdom	Europe	2004.5	G
EU606296	UnitedKingdom	Europe	2004.5	G
EU606297	UnitedKingdom	Europe	2004.5	G
EU606298	UnitedKingdom	Europe	2004.5	G
EU606299	UnitedKingdom	Europe	2004.5	G
EU606300	UnitedKingdom	Europe	2005.5	G
EU606301	UnitedKingdom	Europe	2005.5	G
EU606302	UnitedKingdom	Europe	2005.5	G
EU606303	UnitedKingdom	Europe	2005.5	G
EU606304	UnitedKingdom	Europe	2005.5	G
EU606305	UnitedKingdom	Europe	2005.5	G
EU606306	UnitedKingdom	Europe	2005.5	G
EU606307	UnitedKingdom	Europe	2005.5	G
EU606308	UnitedKingdom	Europe	2005.5	G
EU606309	UnitedKingdom	Europe	2005.5	G
EU606310	UnitedKingdom	Europe	2005.5	G
EU606311	UnitedKingdom	Europe	2005.5	G
EU606312	UnitedKingdom	Europe	2005.5	G
EU606313	UnitedKingdom	Europe	2005.5	G
EU606314	UnitedKingdom	Europe	2005.5	G
EU606315	UnitedKingdom	Europe	2005.5	G
EU606316	UnitedKingdom	Europe	2005.5	G
EU606317	UnitedKingdom	Europe	2005.5	G
EU606318	UnitedKingdom	Europe	2005.5	G
EU606319	UnitedKingdom	Europe	2005.5	G
EU606320	UnitedKingdom	Europe	2005.5	G
EU606321	UnitedKingdom	Europe	2005.5	G
EU606322	UnitedKingdom	Europe	2005.5	G
EU606323	UnitedKingdom	Europe	2003.5	J
EU606324	UnitedKingdom	Europe	2003.5	J
EU606325	UnitedKingdom	Europe	2004.5	J
EU606326	UnitedKingdom	Europe	2004.5	J
EU606327	UnitedKingdom	Europe	2004.5	J
EU606328	UnitedKingdom	Europe	2004.5	J
EU606329	UnitedKingdom	Europe	2004.5	J
EU606330	UnitedKingdom	Europe	2004.5	J
EU606331	UnitedKingdom	Europe	2004.5	J
EU606332	UnitedKingdom	Europe	2004.5	J
EU606333	UnitedKingdom	Europe	2004.5	J
EU606334	UnitedKingdom	Europe	2004.5	J
EU606335	UnitedKingdom	Europe	2004.5	J
EU606336	UnitedKingdom	Europe	2004.5	J
EU606337	UnitedKingdom	Europe	2004.5	J
EU606338	UnitedKingdom	Europe	2004.5	J
EU606339	UnitedKingdom	Europe	2004.5	J
EU606340	UnitedKingdom	Europe	2004.5	J
EU606341	UnitedKingdom	Europe	2004.5	J
EU606342	UnitedKingdom	Europe	2004.5	J
EU606343	UnitedKingdom	Europe	2005.5	J
EU606344	UnitedKingdom	Europe	2005.5	J
EU606345	UnitedKingdom	Europe	2005.5	J
EU606346	UnitedKingdom	Europe	2005.5	J
EU606347	UnitedKingdom	Europe	2005.5	J
EU606348	UnitedKingdom	Europe	2005.5	J
EU606349	UnitedKingdom	Europe	2005.5	J
EU606350	UnitedKingdom	Europe	2005.5	J
EU606351	UnitedKingdom	Europe	2005.5	J
EU606352	UnitedKingdom	Europe	2005.5	J
EU606353	UnitedKingdom	Europe	2005.5	J
EU780217	EasternAsia	EastAsia	2004.5	F
EU780218	EasternAsia	EastAsia	2004.5	F
EU780219	EasternAsia	EastAsia	2004.5	F
EU780220	EasternAsia	EastAsia	2004.5	F
EU780221	EasternAsia	EastAsia	2005.5	F
EU780222	EasternAsia	EastAsia	2005.5	F
EU798272	EasternEurope	Europe	2006.5	H
EU798273	EasternEurope	Europe	2006.5	H
EU798274	EasternEurope	Europe	2006.5	H
EU798275	EasternEurope	Europe	2006.5	H
EU798276	EasternEurope	Europe	2006.5	H
EU798277	EasternEurope	Europe	2007.5	H
EU798278	EasternEurope	Europe	2007.5	H
EU884413	EasternAsia	EastAsia	2007.53	F
FJ375177	Canada	N/A	1987.5	B
FJ375178	Canada	N/A	1996.7	B
FJ545657	EasternAsia	EastAsia	2003.64	F
FJ556896	EasternAsia	EastAsia	2005.5	F
FJ770564	SoutheastAsia	SouthAsia-SoutheastAsia	2008.5	J
FJ770565	SoutheastAsia	SouthAsia-SoutheastAsia	2008.5	J
FJ770566	SoutheastAsia	SouthAsia-SoutheastAsia	2008.5	G
FJ770567	SoutheastAsia	SouthAsia-SoutheastAsia	2008.5	J
FJ959106	UnitedStates	UnitedStates	2006.5	G
FJ959107	UnitedStates	UnitedStates	2006.5	G
GQ370467	EasternEurope	Europe	2008.11	G
GU056309	UnitedStates	UnitedStates	2009.37	G
GU980052	UnitedStates	UnitedStates	1945.5	A
GU937425	UnitedKingdom	Europe	2006.7	G
GU937426	UnitedKingdom	Europe	2006.79	G
GU937427	UnitedKingdom	Europe	2008.87	G
GU937428	UnitedKingdom	Europe	2009.28	G
FR687016	WesternEurope	Europe	2010.64	G
HM567316	NorthernEurope	Europe	2010.5	G
HQ171942	EasternAsia	EastAsia	2009.5	F
HQ171943	EasternAsia	EastAsia	2009.5	F
HQ171944	EasternAsia	EastAsia	2009.5	F
HQ171945	EasternAsia	EastAsia	2009.5	F
HQ171946	EasternAsia	EastAsia	2009.5	F
HQ171949	EasternAsia	EastAsia	2008.5	F
HQ171950	EasternAsia	EastAsia	2008.5	F
HQ171951	EasternAsia	EastAsia	2009.5	F
HQ171952	EasternAsia	EastAsia	2009.5	F
HQ171954	EasternAsia	EastAsia	2007.5	F
HQ171955	EasternAsia	EastAsia	2007.5	F
HQ171956	EasternAsia	EastAsia	2007.5	F
HQ171957	EasternAsia	EastAsia	2007.5	F
HQ171958	EasternAsia	EastAsia	2008.5	F
HQ171959	EasternAsia	EastAsia	2008.5	F
HQ171960	EasternAsia	EastAsia	2008.5	F
HQ171961	EasternAsia	EastAsia	2008.5	F
HQ171962	EasternAsia	EastAsia	2008.5	F
HQ171963	EasternAsia	EastAsia	2008.5	F
HQ171964	EasternAsia	EastAsia	2008.5	F
HQ171965	EasternAsia	EastAsia	2008.5	F
HQ171966	EasternAsia	EastAsia	2008.5	F
HQ171967	EasternAsia	EastAsia	2008.5	F
HQ171968	EasternAsia	EastAsia	2008.5	F
HQ199874	EasternAsia	EastAsia	2008.37	F
HQ199875	EasternAsia	EastAsia	2008.37	F
HQ199876	EasternAsia	EastAsia	2007.12	F
HQ199877	EasternAsia	EastAsia	2007.12	F
HQ199879	EasternAsia	EastAsia	2008.37	F
HQ199880	EasternAsia	EastAsia	2008.37	F
HQ199881	EasternAsia	EastAsia	2008.04	F
HQ199882	EasternAsia	EastAsia	2008.04	F
HQ199883	EasternAsia	EastAsia	2008.04	F
HQ199884	EasternAsia	EastAsia	2009.95	F
HQ199885	EasternAsia	EastAsia	2009.95	F
HQ199886	EasternAsia	EastAsia	2009.87	F
HQ199887	EasternAsia	EastAsia	2009.87	F
EU259202	EasternEurope	Europe	2006.5	D
HM044300	SouthernEurope	Europe	2010.04	H
HQ706116	Canada	N/A	2008.57	D
AB598760	EasternAsia	EastAsia	2009.5	H
AB598761	EasternAsia	EastAsia	2009.5	H
AB598762	EasternAsia	EastAsia	2009.5	H
AB598763	EasternAsia	EastAsia	2009.5	H
AB598764	EasternAsia	EastAsia	2009.5	H
AB598765	EasternAsia	EastAsia	2009.5	H
AB598766	EasternAsia	EastAsia	2009.5	H
AB598767	EasternAsia	EastAsia	2009.5	H
AB598768	EasternAsia	EastAsia	2009.5	H
AB598769	EasternAsia	EastAsia	2009.5	H
AB598770	EasternAsia	EastAsia	2009.5	H
AB598771	EasternAsia	EastAsia	2009.5	H
AB598772	EasternAsia	EastAsia	2009.5	H
AB598773	EasternAsia	EastAsia	2009.5	H
AB598774	EasternAsia	EastAsia	2009.5	H
AB598775	EasternAsia	EastAsia	2009.5	H
AB598776	EasternAsia	EastAsia	2009.5	H
AB598777	EasternAsia	EastAsia	2009.5	H
AB598778	EasternAsia	EastAsia	2009.5	H
AB598779	EasternAsia	EastAsia	2009.5	H
AB600843	EasternAsia	EastAsia	2009.4	H
AB618040	Japan	EastAsia	2001.5	J
JF727652	EasternEurope	Europe	2010.5	Uncl
JN012242	UnitedStates	UnitedStates	2006.5	G
JF419332	WesternEurope	Europe	2007.75	D
JF419333	WesternEurope	Europe	2007.7	D
JF419334	WesternEurope	Europe	2007.85	D
JF837337	EasternAsia	EastAsia	2010.77	F
JF837338	EasternAsia	EastAsia	2010.77	F
EU370206	EasternEurope	Europe	1998.5	C
JN635498	EasternEurope	Europe	2011.5	G
JQ308336	EasternEurope	Europe	2009.62	G
JQ308337	EasternEurope	Europe	2009.62	G
JQ308338	EasternEurope	Europe	2009.2	H
JN687468	NorthernAfrica	N/A	2007.57	H
JN887372	Canada	N/A	2011.67	F
JQ042706	Canada	N/A	2011.71	G
JQ042707	Canada	N/A	2011.75	H
JQ042708	Canada	N/A	2011.71	F
JQ042709	Canada	N/A	2011.73	G
JQ042710	Canada	N/A	2011.79	G
JQ783111	Canada	N/A	2011.05	D
JQ783112	Canada	N/A	2011.54	H
JQ783113	Canada	N/A	2011.6	Uncl
JQ783114	Canada	N/A	2011.59	D
JQ783115	Canada	N/A	2011.86	F
JQ783116	Canada	N/A	2012	H
JQ783117	Canada	N/A	2012.07	F
JQ809709	SoutheastAsia	SouthAsia-SoutheastAsia	2012.12	H
JQ809710	SouthernAsia	SouthAsia-SoutheastAsia	2012.19	G
JQ945268	NorthernEurope	Europe	1984.5	C
JQ945269	Japan	EastAsia	2000.5	B
JQ945270	NorthernEurope	Europe	1983.5	K
JQ945271	UnitedKingdom	Europe	2004.5	J
JQ945272	EasternAsia	EastAsia	2006.5	F
JQ945273	UnitedKingdom	Europe	1989.5	H
JQ945274	Japan	EastAsia	1993.5	I
JQ945275	UnitedKingdom	Europe	1977.5	D
JQ945276	UnitedStates	UnitedStates	1970.5	K
JQ034452	UnitedKingdom	Europe	2004.5	D
AB725759	Japan	EastAsia	2010.57	G
AB725760	Japan	EastAsia	2010.35	G
AB725761	Japan	EastAsia	2010.37	G
AB725762	Japan	EastAsia	2010.26	G
AB725763	Japan	EastAsia	2010.3	G
AB725764	Japan	EastAsia	2010.27	G
AB725765	Japan	EastAsia	2010.62	G
AB725766	Japan	EastAsia	2010.27	G
AB725767	Japan	EastAsia	2011.12	G
JX105894	Canada	N/A	2011.19	C
JX287385	UnitedStates	UnitedStates	2006.5	G
JX287386	UnitedStates	UnitedStates	2007.95	K
JX287387	UnitedStates	UnitedStates	2009.5	G
JX287388	UnitedStates	UnitedStates	2010.5	H
JX287389	UnitedStates	UnitedStates	2010.01	G
JX287390	UnitedStates	UnitedStates	2009.72	G
JX287391	UnitedStates	UnitedStates	2009.5	G
JX390996	WesternEurope	Europe	2011.28	G
JX390997	WesternEurope	Europe	2011.28	G
JX390998	WesternEurope	Europe	2011.28	G
JX390999	WesternEurope	Europe	2011.28	G
JX391000	WesternEurope	Europe	2011.28	G
JX391001	WesternEurope	Europe	2011.37	G
JX391002	WesternEurope	Europe	2011.37	G
JX391003	WesternEurope	Europe	2011.37	G
JX391004	WesternEurope	Europe	2011.37	G
JX442438	SouthernAsia	SouthAsia-SoutheastAsia	2012.12	G
JX442439	SouthernAsia	SouthAsia-SoutheastAsia	2008.99	C
JX442440	SouthernAsia	SouthAsia-SoutheastAsia	1986.5	G
AB699697	Japan	EastAsia	1999.7	L
AB699698	Japan	EastAsia	2000.37	G
AB699699	Japan	EastAsia	2000.45	B
AB699700	Japan	EastAsia	2000.79	L
AB699701	Japan	EastAsia	2001.04	G
AB699702	Japan	EastAsia	2002.28	G
AB699703	Japan	EastAsia	2002.54	G
AB699704	Japan	EastAsia	2002.62	G
AB699705	Japan	EastAsia	2005.7	G
AB699708	Japan	EastAsia	2010.7	G
AB699709	Japan	EastAsia	2010.87	G
AB699710	Japan	EastAsia	2010.95	G
JX392385	SouthernAsia	SouthAsia-SoutheastAsia	2011.93	C
JX392386	SouthernAsia	SouthAsia-SoutheastAsia	2012.33	C
JX455900	SoutheastAsia	SouthAsia-SoutheastAsia	2010.33	G
JX455901	SoutheastAsia	SouthAsia-SoutheastAsia	2010.34	G
JX455902	SoutheastAsia	SouthAsia-SoutheastAsia	2010.36	G
JX455903	SoutheastAsia	SouthAsia-SoutheastAsia	2010.35	G
JX455904	SoutheastAsia	SouthAsia-SoutheastAsia	2010.38	G
JX455905	SoutheastAsia	SouthAsia-SoutheastAsia	2010.38	G
JX455906	SoutheastAsia	SouthAsia-SoutheastAsia	2010.38	G
JX455907	SoutheastAsia	SouthAsia-SoutheastAsia	2010.38	G
JX455908	SoutheastAsia	SouthAsia-SoutheastAsia	2010.38	G
JX455909	UnitedStates	UnitedStates	2010.26	G
JX455910	UnitedStates	UnitedStates	2010.01	G
JX455911	UnitedStates	UnitedStates	2010.01	G
JX455912	UnitedStates	UnitedStates	2010.01	G
JX455913	UnitedStates	UnitedStates	2010.01	G
JX455914	UnitedStates	UnitedStates	2010.37	G
JX455915	UnitedStates	UnitedStates	2009.98	G
JX455916	UnitedStates	UnitedStates	2009.99	G
JX455917	UnitedStates	UnitedStates	2009.99	G
JX455918	UnitedStates	UnitedStates	2009.99	G
JX455919	UnitedStates	UnitedStates	2009.99	G
JX455920	UnitedStates	UnitedStates	2009.99	G
JX455921	UnitedStates	UnitedStates	2009.99	G
JX455922	UnitedStates	UnitedStates	2009.99	G
JX455923	UnitedStates	UnitedStates	2010	G
JX455924	UnitedStates	UnitedStates	2010.19	G
JX455925	UnitedStates	UnitedStates	2010.73	G
JX455926	UnitedStates	UnitedStates	2010.73	G
JX455927	UnitedStates	UnitedStates	2010.74	G
JX455928	UnitedStates	UnitedStates	2010.34	G
JX455929	UnitedStates	UnitedStates	2010.08	G
JX455930	UnitedStates	UnitedStates	2010.11	G
JX455931	SoutheastAsia	SouthAsia-SoutheastAsia	2010.31	G
JX455932	SoutheastAsia	SouthAsia-SoutheastAsia	2010.33	G
JX455933	SoutheastAsia	SouthAsia-SoutheastAsia	2010.34	G
JX455934	SoutheastAsia	SouthAsia-SoutheastAsia	2010.36	G
JX455935	SoutheastAsia	SouthAsia-SoutheastAsia	2010.35	G
JX455936	SoutheastAsia	SouthAsia-SoutheastAsia	2010.37	G
JX455937	SoutheastAsia	SouthAsia-SoutheastAsia	2010.37	G
JX455938	SoutheastAsia	SouthAsia-SoutheastAsia	2010.38	G
JX455939	UnitedStates	UnitedStates	2010.65	G
JX455940	UnitedStates	UnitedStates	2010.66	G
JX455941	UnitedStates	UnitedStates	2010.65	G
JX455942	UnitedStates	UnitedStates	2010.14	G
JX455944	UnitedStates	UnitedStates	2010.18	G
JX455945	UnitedStates	UnitedStates	2010.27	G
JX455946	UnitedStates	UnitedStates	2010.3	G
JX455947	UnitedStates	UnitedStates	2010.02	G
JX455948	UnitedStates	UnitedStates	2010.36	G
JX455949	UnitedStates	UnitedStates	2010.39	G
JX455950	UnitedStates	UnitedStates	2010.13	G
JX455951	UnitedStates	UnitedStates	2010.14	G
JX455952	UnitedStates	UnitedStates	2010.16	G
JX455953	UnitedStates	UnitedStates	2010.19	G
JX455954	UnitedStates	UnitedStates	2010.2	G
JX455955	UnitedStates	UnitedStates	2010.22	G
JX455956	UnitedStates	UnitedStates	2010.31	G
JX455957	UnitedStates	UnitedStates	2010.31	G
JX455958	UnitedStates	UnitedStates	2010.34	G
JX455959	UnitedStates	UnitedStates	2010.34	G
JX455960	UnitedStates	UnitedStates	2010.34	G
JX455961	UnitedStates	UnitedStates	2010.35	G
JX455962	UnitedStates	UnitedStates	2010.35	G
JX455963	UnitedStates	UnitedStates	2010.35	G
JX455964	UnitedStates	UnitedStates	2010.36	G
JX455965	UnitedStates	UnitedStates	2010.38	G
JX455966	UnitedStates	UnitedStates	2010.38	G
JX455967	UnitedStates	UnitedStates	2010.38	G
JX455968	UnitedStates	UnitedStates	2010.39	G
JX455969	UnitedStates	UnitedStates	2010.4	G
JX455970	UnitedStates	UnitedStates	2010.43	G
JX455971	UnitedStates	UnitedStates	2010.47	G
JX455972	UnitedStates	UnitedStates	2010.53	G
JX455973	UnitedStates	UnitedStates	2010.03	G
JX455974	UnitedStates	UnitedStates	2010.59	G
JX455975	UnitedStates	UnitedStates	2010.62	G
JX455976	UnitedStates	UnitedStates	2010.04	G
JX455977	UnitedStates	UnitedStates	2010.82	G
JX455978	UnitedStates	UnitedStates	2010.08	G
JX455979	UnitedStates	UnitedStates	2010.15	G
JX455980	UnitedStates	UnitedStates	2010.32	G
JX455981	UnitedStates	UnitedStates	2010.81	C
JX455982	UnitedStates	UnitedStates	2010.78	G
JX455983	UnitedStates	UnitedStates	2010.84	G
JX455984	UnitedStates	UnitedStates	2010.84	G
JX455985	UnitedStates	UnitedStates	2010.85	G
JX455986	UnitedStates	UnitedStates	2010.87	G
JX455987	UnitedStates	UnitedStates	2010.36	G
JX455988	UnitedStates	UnitedStates	2010.55	G
JX455989	UnitedStates	UnitedStates	2010.65	G
JX455990	UnitedStates	UnitedStates	2010.73	G
JX455991	UnitedStates	UnitedStates	2010.73	G
JX455992	UnitedStates	UnitedStates	2010.73	G
JQ034428	UnitedKingdom	Europe	2005.5	J
JQ034429	UnitedKingdom	Europe	2005.5	J
JQ034430	UnitedKingdom	Europe	2004.5	J
JQ034431	UnitedKingdom	Europe	2003.5	H
JQ034432	Caribbean-CentralAmerica-SouthAmerica	N/A	2005.5	H
JQ034433	UnitedKingdom	Europe	2004.5	H
JQ034434	UnitedKingdom	Europe	2003.5	H
JQ034435	UnitedKingdom	Europe	2005.5	G
JQ034436	UnitedKingdom	Europe	2005.5	G
JQ034437	UnitedKingdom	Europe	2005.5	G
JQ034438	UnitedKingdom	Europe	2005.5	G
JQ034439	UnitedKingdom	Europe	2005.5	G
JQ034440	UnitedKingdom	Europe	2005.5	G
JQ034441	UnitedKingdom	Europe	2005.5	G
JQ034442	UnitedKingdom	Europe	2005.5	G
JQ034443	UnitedKingdom	Europe	2005.5	G
JQ034444	UnitedKingdom	Europe	2004.5	G
JQ034445	UnitedKingdom	Europe	2004.5	G
JQ034446	UnitedKingdom	Europe	2004.5	G
JQ034447	UnitedKingdom	Europe	2004.5	G
JQ034448	UnitedKingdom	Europe	2004.5	G
JQ034449	EasternAsia	EastAsia	2002.5	F
JQ034450	EasternAsia	EastAsia	2008.5	F
JQ034451	EasternAsia	EastAsia	2008.5	F
JQ034453	UnitedKingdom	Europe	2004.5	D
JQ034454	UnitedKingdom	Europe	1998.5	C
JQ034455	UnitedKingdom	Europe	2000.5	C
JQ034456	UnitedKingdom	Europe	2004.5	C
JQ034457	UnitedKingdom	Europe	1981.5	A
JQ034458	UnitedKingdom	Europe	1958.5	A
JX173691	SouthernAsia	SouthAsia-SoutheastAsia	2012.19	C
JX173692	SouthernAsia	SouthAsia-SoutheastAsia	2012.19	C
JX173693	SouthernAsia	SouthAsia-SoutheastAsia	2012.19	C
JX173694	SouthernAsia	SouthAsia-SoutheastAsia	2012.19	C
JX173695	SouthernAsia	SouthAsia-SoutheastAsia	2012.19	C
JX173696	SouthernAsia	SouthAsia-SoutheastAsia	2012.19	C
JX173697	SouthernAsia	SouthAsia-SoutheastAsia	2012.19	C
JX173698	SouthernAsia	SouthAsia-SoutheastAsia	2012.19	C
JX173699	SouthernAsia	SouthAsia-SoutheastAsia	2012.19	C
JX173700	SouthernAsia	SouthAsia-SoutheastAsia	2012.19	C
JX173701	SouthernAsia	SouthAsia-SoutheastAsia	2012.19	C
JX173702	SouthernAsia	SouthAsia-SoutheastAsia	2012.19	C
JX173703	SouthernAsia	SouthAsia-SoutheastAsia	2012.19	C
JX173704	SouthernAsia	SouthAsia-SoutheastAsia	2012.19	C
JX173705	SouthernAsia	SouthAsia-SoutheastAsia	2012.19	C
JX173706	SouthernAsia	SouthAsia-SoutheastAsia	2012.19	C
JX173707	SouthernAsia	SouthAsia-SoutheastAsia	2012.19	C
JX173708	SouthernAsia	SouthAsia-SoutheastAsia	2012.19	G
JX173709	SouthernAsia	SouthAsia-SoutheastAsia	2012.19	G
JX173710	SouthernAsia	SouthAsia-SoutheastAsia	2012.19	G
JX173711	SouthernAsia	SouthAsia-SoutheastAsia	2012.19	G
JX173712	SouthernAsia	SouthAsia-SoutheastAsia	2012.19	C
JX173713	SouthernAsia	SouthAsia-SoutheastAsia	2012.15	G
JX894238	SouthernAsia	SouthAsia-SoutheastAsia	2012.66	C
JX894239	SouthernAsia	SouthAsia-SoutheastAsia	2012.62	C
JX894240	SouthernAsia	SouthAsia-SoutheastAsia	2011.93	C
JX878447	EasternEurope	Europe	2012.54	G
KC243418	WesternEurope	Europe	2005.07	G
KC192656	EasternEurope	Europe	2012.13	Uncl
KC429765	SouthernAsia	SouthAsia-SoutheastAsia	2012.83	C
KC429766	SouthernAsia	SouthAsia-SoutheastAsia	2012.83	C
KC414091	EasternAsia	EastAsia	2008.33	F
AB823535	Japan	EastAsia	1997.42	B
KF031045	EasternAsia	EastAsia	2008.11	H
KF031046	EasternAsia	EastAsia	2009.82	B
KF031047	EasternAsia	EastAsia	2009.21	F
KF031048	EasternAsia	EastAsia	2009.09	F
KF031049	EasternAsia	EastAsia	2009.42	G
KF031050	EasternAsia	EastAsia	2009.66	F
KF031051	EasternAsia	EastAsia	2009.92	G
KF031052	EasternAsia	EastAsia	2010.75	F
KF031053	EasternAsia	EastAsia	2010.9	F
KF031054	EasternAsia	EastAsia	2011.25	F
KF031055	EasternAsia	EastAsia	2011.57	G
KF031056	EasternAsia	EastAsia	2011.72	H
KF031057	EasternAsia	EastAsia	2011.79	H
KF031058	EasternAsia	EastAsia	2011.87	H
KF031059	EasternAsia	EastAsia	2012.54	F
KF031060	EasternAsia	EastAsia	2012.53	F
KF031061	EasternAsia	EastAsia	2013.1	F
KC907332	UnitedStates	UnitedStates	2013.12	G
KC907333	UnitedStates	UnitedStates	2013.16	G
KC907334	UnitedStates	UnitedStates	2013.16	G
KC907335	UnitedStates	UnitedStates	2013.16	G
KC907336	UnitedStates	UnitedStates	2013.12	G
KC907337	UnitedStates	UnitedStates	2013.25	G
KC907338	UnitedStates	UnitedStates	2013.25	G
KC907339	UnitedStates	UnitedStates	2013.25	G
KF021234	SouthernAsia	SouthAsia-SoutheastAsia	2013.11	C
KF021235	SouthernAsia	SouthAsia-SoutheastAsia	2013.11	C
KF212192	Canada	N/A	2012.99	K
AB827968	Japan	EastAsia	1970.5	B
KF297615	EasternAsia	EastAsia	2009.17	J
KF297616	EasternAsia	EastAsia	2010.51	G
KF297617	EasternAsia	EastAsia	2012.14	F
KC808372	SouthernEurope	Europe	1987.81	K
KC808373	SouthernEurope	Europe	1988.92	K
KC808374	SouthernEurope	Europe	1988.94	K
KC808375	SouthernEurope	Europe	1989.07	K
KC808376	SouthernEurope	Europe	1989.08	K
KC808377	SouthernEurope	Europe	1989.21	K
KC808378	SouthernEurope	Europe	1989.23	K
KC808379	SouthernEurope	Europe	1989.23	K
KC808380	SouthernEurope	Europe	1989.23	K
KC808381	SouthernEurope	Europe	1989.25	K
KC808382	SouthernEurope	Europe	1989.27	K
KC808383	SouthernEurope	Europe	1989.34	K
KC808384	SouthernEurope	Europe	1989.36	K
KC808385	SouthernEurope	Europe	1989.38	K
KC808386	SouthernEurope	Europe	1989.38	K
KC808387	SouthernEurope	Europe	1989.51	K
KC808388	SouthernEurope	Europe	1989.51	K
KC808389	SouthernEurope	Europe	1990.52	K
KF305772	SouthernAsia	SouthAsia-SoutheastAsia	2012.19	C
KF305773	SouthernAsia	SouthAsia-SoutheastAsia	2012.19	C
KF438181	SoutheastAsia	SouthAsia-SoutheastAsia	2011.31	G
KF438182	SoutheastAsia	SouthAsia-SoutheastAsia	2011.31	G
KF438183	SoutheastAsia	SouthAsia-SoutheastAsia	2011.31	G
KF438184	SoutheastAsia	SouthAsia-SoutheastAsia	2011.31	G
KF477295	EasternAsia	EastAsia	2011.21	F
KF477296	EasternAsia	EastAsia	2011.21	F
KF477297	EasternAsia	EastAsia	2011.21	F
KF477298	EasternAsia	EastAsia	2011.21	F
KF425498	Canada	N/A	2007.57	D
KF425499	Canada	N/A	2007.61	H
KF425500	Canada	N/A	2007.61	H
KF442973	Canada	N/A	2007.23	G
KF481689	EasternEurope	Europe	2012.5	G
KF563905	UnitedStates	UnitedStates	2013.07	G
KF563906	UnitedStates	UnitedStates	2013.16	G
KF563907	UnitedStates	UnitedStates	2013.12	G
KF563908	UnitedStates	UnitedStates	2013.12	G
KF563909	UnitedStates	UnitedStates	2013.18	G
KF563910	UnitedStates	UnitedStates	2013.18	G
KF563911	UnitedStates	UnitedStates	2013.17	G
KF563912	UnitedStates	UnitedStates	2013.18	G
KF563913	UnitedStates	UnitedStates	2013.18	G
KF563914	UnitedStates	UnitedStates	2013.21	G
KF563915	UnitedStates	UnitedStates	2013.23	G
KF563916	UnitedStates	UnitedStates	2013.3	G
KF563917	UnitedStates	UnitedStates	2013.31	G
KF563918	UnitedStates	UnitedStates	2013.31	G
KF563919	UnitedStates	UnitedStates	2013.32	G
KF563920	UnitedStates	UnitedStates	2013.44	G
KF563921	UnitedStates	UnitedStates	2013.42	G
KF563922	UnitedStates	UnitedStates	2013.44	G
KF563923	UnitedStates	UnitedStates	2013.45	G
KF563924	UnitedStates	UnitedStates	2013.54	G
KF143744	UnitedStates	UnitedStates	2010.33	G
KF143745	UnitedStates	UnitedStates	2010.02	G
KF143746	UnitedStates	UnitedStates	2010.07	H
KF143747	UnitedStates	UnitedStates	2010.27	H
KF143748	UnitedStates	UnitedStates	2010.37	G
KF143749	UnitedStates	UnitedStates	2010.25	K
KF143750	UnitedStates	UnitedStates	2010.41	G
KF143751	UnitedStates	UnitedStates	2010.33	G
KF143752	UnitedStates	UnitedStates	2010.63	H
KF143753	UnitedStates	UnitedStates	2010.38	G
KF143754	UnitedStates	UnitedStates	2010.14	G
KF143755	UnitedStates	UnitedStates	2011.04	G
KF143756	UnitedStates	UnitedStates	2010.94	G
KF143757	UnitedStates	UnitedStates	2010.93	G
KF143758	UnitedStates	UnitedStates	2010.93	G
KF143759	UnitedStates	UnitedStates	2011.04	G
KF143760	UnitedStates	UnitedStates	2011.05	G
KF143761	UnitedStates	UnitedStates	2011.07	G
KF143762	UnitedStates	UnitedStates	2011.11	G
KF143763	UnitedStates	UnitedStates	2011.73	G
KF143764	UnitedStates	UnitedStates	2011.7	G
KF143765	UnitedStates	UnitedStates	2011.93	G
KF143766	UnitedStates	UnitedStates	2011.2	C
KF143767	UnitedStates	UnitedStates	2011.5	G
KF143768	UnitedStates	UnitedStates	2011.51	J
KF143769	UnitedStates	UnitedStates	2011.94	G
KF143770	UnitedStates	UnitedStates	2012.06	K
KF143771	UnitedStates	UnitedStates	2012.15	H
KF143772	UnitedStates	UnitedStates	2012.12	F
KF143773	UnitedStates	UnitedStates	2012.09	G
KF143774	UnitedStates	UnitedStates	2012.51	G
KF143775	UnitedStates	UnitedStates	2012.66	G
KF639883	UnitedStates	UnitedStates	2013.27	G
KF639884	UnitedStates	UnitedStates	2013.32	G
KF639885	UnitedStates	UnitedStates	2013.33	G
KF639886	UnitedStates	UnitedStates	2013.33	G
KF639887	UnitedStates	UnitedStates	2013.34	G
KF639888	UnitedStates	UnitedStates	2013.34	G
KF639889	UnitedStates	UnitedStates	2013.35	G
KF639890	UnitedStates	UnitedStates	2013.36	G
KF639891	UnitedStates	UnitedStates	2013.36	G
KF639892	UnitedStates	UnitedStates	2013.32	G
KF639893	UnitedStates	UnitedStates	2013.4	G
KF639894	UnitedStates	UnitedStates	2013.53	G
KF639895	UnitedStates	UnitedStates	2013.31	G
KF022103	EasternAsia	EastAsia	2010.5	F
KF022104	EasternAsia	EastAsia	2010.5	F
KF022105	EasternAsia	EastAsia	2010.5	F
KF022106	EasternAsia	EastAsia	2010.5	F
KF022107	EasternAsia	EastAsia	2010.5	F
KF022108	EasternAsia	EastAsia	2010.5	F
KF022109	EasternAsia	EastAsia	2010.5	F
KF022110	EasternAsia	EastAsia	2008.5	F
KF022111	EasternAsia	EastAsia	2008.5	F
KF022112	EasternAsia	EastAsia	2009.5	F
KF022113	EasternAsia	EastAsia	2009.5	F
KF022114	EasternAsia	EastAsia	2009.5	F
KF022115	EasternAsia	EastAsia	2009.5	F
KF022116	EasternAsia	EastAsia	2010.5	F
KF022118	EasternAsia	EastAsia	2010.5	F
KF022119	EasternAsia	EastAsia	2006.5	F
KF022120	EasternAsia	EastAsia	2006.5	F
KF022121	EasternAsia	EastAsia	2010.5	F
KF022122	EasternAsia	EastAsia	2010.5	F
KF022123	EasternAsia	EastAsia	2010.5	F
KF022124	EasternAsia	EastAsia	2010.5	F
KF022125	EasternAsia	EastAsia	2010.5	F
KF022126	EasternAsia	EastAsia	2010.5	F
KF022127	EasternAsia	EastAsia	2007.5	F
KF022128	EasternAsia	EastAsia	2008.5	F
KF022129	EasternAsia	EastAsia	2006.5	F
KF022130	EasternAsia	EastAsia	2008.5	F
KF022131	EasternAsia	EastAsia	2006.5	F
KF022132	EasternAsia	EastAsia	2007.5	F
KF022133	EasternAsia	EastAsia	2008.5	F
KF022134	EasternAsia	EastAsia	2006.5	F
KF022135	EasternAsia	EastAsia	2007.5	F
KF022136	EasternAsia	EastAsia	2006.5	F
KF022137	EasternAsia	EastAsia	2007.5	F
KF022138	EasternAsia	EastAsia	2006.5	F
KF022139	EasternAsia	EastAsia	2007.5	F
KF022140	EasternAsia	EastAsia	2006.5	F
KF022141	EasternAsia	EastAsia	2007.5	F
KF022142	EasternAsia	EastAsia	2006.5	F
KF022143	EasternAsia	EastAsia	2005.5	F
KF022144	EasternAsia	EastAsia	2002.5	F
KF022145	EasternAsia	EastAsia	2006.5	F
KF022146	EasternAsia	EastAsia	2007.5	F
KF022147	EasternAsia	EastAsia	2007.5	F
KF022148	EasternAsia	EastAsia	2008.5	F
KF022149	EasternAsia	EastAsia	2008.5	F
KF022150	EasternAsia	EastAsia	2008.5	F
KF022151	EasternAsia	EastAsia	2008.5	F
KF022152	EasternAsia	EastAsia	2010.5	F
KF022153	EasternAsia	EastAsia	2001.5	F
KF022154	EasternAsia	EastAsia	2010.5	F
KF022155	EasternAsia	EastAsia	2008.5	F
KF022156	EasternAsia	EastAsia	2008.5	F
KF022157	EasternAsia	EastAsia	2008.5	F
KF022158	EasternAsia	EastAsia	2009.5	F
KF022159	EasternAsia	EastAsia	2009.5	F
KF022160	EasternAsia	EastAsia	2009.5	F
KF022161	EasternAsia	EastAsia	2009.5	F
KF022162	EasternAsia	EastAsia	2009.5	F
KF022163	EasternAsia	EastAsia	2009.5	F
KF022164	EasternAsia	EastAsia	2009.5	F
KF022165	EasternAsia	EastAsia	2009.5	F
KF022166	EasternAsia	EastAsia	2009.5	F
KF022167	EasternAsia	EastAsia	2009.5	F
KF022168	EasternAsia	EastAsia	2009.5	F
KF738113	SouthernAsia	SouthAsia-SoutheastAsia	1986.5	G
KF738114	SouthernAsia	SouthAsia-SoutheastAsia	2012.12	G
KF843893	SouthernAsia	SouthAsia-SoutheastAsia	2008.99	C
KF843894	SouthernAsia	SouthAsia-SoutheastAsia	2012.19	C
KF843895	SouthernAsia	SouthAsia-SoutheastAsia	2012.19	C
KF843896	SouthernAsia	SouthAsia-SoutheastAsia	2012.66	C
KF819620	NorthernEurope	Europe	2013.19	G
KF819621	NorthernEurope	Europe	2013.19	G
KF819622	NorthernEurope	Europe	2013.39	G
KF819623	NorthernEurope	Europe	2013.32	G
KF819624	NorthernEurope	Europe	2012.36	G
KF819625	NorthernEurope	Europe	2013.05	G
KF819626	NorthernEurope	Europe	2013.32	G
KF819627	NorthernEurope	Europe	2013.32	G
KF819628	NorthernEurope	Europe	2013.32	G
KF819629	NorthernEurope	Europe	2013.33	G
KF819630	NorthernEurope	Europe	2013.37	G
KF819632	NorthernEurope	Europe	2013.69	G
KF819633	NorthernEurope	Europe	2013.76	G
KF819634	NorthernEurope	Europe	2010.64	D
KF819635	NorthernEurope	Europe	2011.19	G
KF819636	NorthernEurope	Europe	2011.61	G
KF819637	NorthernEurope	Europe	2012.28	G
KF819638	NorthernEurope	Europe	2010.45	G
KF819639	NorthernEurope	Europe	2011.19	G
KF819640	NorthernEurope	Europe	2010.6	G
KF819641	NorthernEurope	Europe	2011.66	G
KF819642	NorthernEurope	Europe	2011.04	F
KF819643	NorthernEurope	Europe	2010.64	H
KF819644	NorthernEurope	Europe	2011.45	F
KF819645	NorthernEurope	Europe	2011.22	H
KF840205	NorthernEurope	Europe	2012.27	G
KF840206	NorthernEurope	Europe	2012.49	G
KF840207	NorthernEurope	Europe	2012.27	G
KF840208	NorthernEurope	Europe	2012.58	G
KF840209	NorthernEurope	Europe	2012.58	G
KF840210	NorthernEurope	Europe	2012.31	G
KF840211	NorthernEurope	Europe	2012.41	G
KF840212	NorthernEurope	Europe	2012.32	G
KF840213	NorthernEurope	Europe	2012.52	G
KF840214	NorthernEurope	Europe	2012.7	G
KF840215	NorthernEurope	Europe	2012.84	G
KF840216	NorthernEurope	Europe	2012.9	G
KF840217	NorthernEurope	Europe	2006.75	G
KF840218	NorthernEurope	Europe	2008.88	G
KF840219	NorthernEurope	Europe	2008.65	J
KF840220	NorthernEurope	Europe	2006.78	G
KF840221	NorthernEurope	Europe	2008.34	F
KF840222	NorthernEurope	Europe	2008.04	H
KF840223	NorthernEurope	Europe	2007.94	H
KF840224	NorthernEurope	Europe	2012.31	G
KF840225	NorthernEurope	Europe	2012.31	G
KF840226	NorthernEurope	Europe	2012.4	G
KF779478	WesternEurope	Europe	2011.17	G
KF779479	WesternEurope	Europe	2010.68	G
KF779480	WesternEurope	Europe	2011.18	G
KF779481	WesternEurope	Europe	2010.07	G
KF779482	WesternEurope	Europe	2011.67	G
KF779483	WesternEurope	Europe	2010.24	G
KF779484	WesternEurope	Europe	2010.85	G
KF779485	WesternEurope	Europe	2011.22	G
KF779486	WesternEurope	Europe	2010.76	G
KF876693	UnitedKingdom	Europe	2004.5	D
KF876694	Japan	EastAsia	2000.5	G
KF876695	UnitedKingdom	Europe	1999.5	C
KF876696	UnitedKingdom	Europe	1999.5	C
KF876697	UnitedKingdom	Europe	2005.5	G
KF876698	NorthernEurope	Europe	2006.5	G
KF876699	UnitedKingdom	Europe	2001.5	G
KF876700	UnitedKingdom	Europe	1999.5	C
KF876701	UnitedKingdom	Europe	1998.5	G
KF876702	NorthernEurope	Europe	2006.5	G
KF876703	NorthernEurope	Europe	2008.5	G
KF876704	UnitedKingdom	Europe	2006.5	G
KF876705	UnitedKingdom	Europe	2006.5	G
KF876706	UnitedKingdom	Europe	2007.5	G
KF876707	UnitedKingdom	Europe	2006.5	G
KF876708	UnitedKingdom	Europe	2006.5	G
KF876709	UnitedKingdom	Europe	2006.5	G
KF876710	Japan	EastAsia	2001.5	G
KF876711	UnitedKingdom	Europe	2006.5	C
KF876712	EasternEurope	Europe	1999.5	C
KF876713	UnitedKingdom	Europe	1999.5	C
KF876714	UnitedKingdom	Europe	1999.5	C
KF876715	UnitedStates	UnitedStates	1950.5	A
KF876716	EasternEurope	Europe	2005.5	H
KF876717	UnitedKingdom	Europe	2002.5	H
KF876718	UnitedKingdom	Europe	2001.5	H
KF876719	NorthernEurope	Europe	1983.5	D
KF876720	NorthernEurope	Europe	1971.5	K
KF876721	SoutheastAsia	SouthAsia-SoutheastAsia	2004.5	J
KF876722	UnitedKingdom	Europe	2005.5	J
KF876723	UnitedKingdom	Europe	2006.5	J
KF876724	UnitedKingdom	Europe	2005.5	J
KF876725	UnitedKingdom	Europe	2005.5	J
KF876726	UnitedKingdom	Europe	2005.5	J
KF876727	UnitedKingdom	Europe	2005.5	J
KF876728	UnitedKingdom	Europe	2004.5	D
KF876729	UnitedKingdom	Europe	2003.5	J
KF876730	UnitedKingdom	Europe	2000.5	C
KF876731	UnitedKingdom	Europe	2000.5	C
KF876732	UnitedKingdom	Europe	2000.5	C
KF876733	UnitedKingdom	Europe	1999.5	D
KF876734	UnitedKingdom	Europe	2002.5	H
KF876735	UnitedKingdom	Europe	2000.5	C
KF876736	UnitedKingdom	Europe	1999.5	H
KF876737	UnitedKingdom	Europe	2000.5	H
KF876738	UnitedKingdom	Europe	2001.5	H
KF876739	UnitedKingdom	Europe	2000.5	H
KF876740	UnitedKingdom	Europe	2000.5	H
KF876741	UnitedKingdom	Europe	2000.5	H
KF876742	NorthernEurope	Europe	1988.5	H
KF876743	UnitedKingdom	Europe	2001.5	H
KF876744	NorthernEurope	Europe	1981.5	K
KF876745	UnitedKingdom	Europe	2004.5	D
KF876746	UnitedKingdom	Europe	2003.5	D
KF876747	UnitedKingdom	Europe	2003.5	D
KF876748	UnitedKingdom	Europe	2004.5	D
KF876749	UnitedKingdom	Europe	2001.5	D
KF876750	UnitedKingdom	Europe	2002.5	D
KF876751	UnitedKingdom	Europe	2002.5	D
KF876752	UnitedKingdom	Europe	2002.5	D
KF876753	UnitedKingdom	Europe	1999.5	D
KF876754	NorthernEurope	Europe	1964.5	Uncl
KF876755	NorthernEurope	Europe	1982.5	K
KF876756	WesternEurope	Europe	2004.5	F
KF876757	UnitedKingdom	Europe	2003.5	D
KF876758	UnitedKingdom	Europe	2004.5	D
KF876759	UnitedKingdom	Europe	2004.5	D
KF878076	WesternEurope	Europe	1977.5	D
KF878077	UnitedKingdom	Europe	1989.5	H
KF878078	Japan	EastAsia	1993.5	I
KF878079	UnitedKingdom	Europe	2004.5	J
KF878080	UnitedStates	UnitedStates	1970.5	K
KF878081	Japan	EastAsia	2000.5	L
KF878082	UnitedKingdom	Europe	2002.5	Uncl
KF042304	EasternAsia	EastAsia	2005.5	F
KJ125045	WesternEurope	Europe	2010.25	G
KJ125046	WesternEurope	Europe	2010.28	G
KJ125047	WesternEurope	Europe	2010.34	G
KJ125048	WesternEurope	Europe	2010.15	G
KJ125049	WesternEurope	Europe	2010.15	G
KJ125050	WesternEurope	Europe	2010.16	G
KJ125051	WesternEurope	Europe	2010.65	G
KJ125052	WesternEurope	Europe	2010.77	G
KJ468460	SouthernAsia	SouthAsia-SoutheastAsia	2014.09	C
KJ468461	SouthernAsia	SouthAsia-SoutheastAsia	2014.09	C
KF170902	EasternAsia	EastAsia	2006.13	F
KF170903	EasternAsia	EastAsia	2006.2	F
KF170904	EasternAsia	EastAsia	2006.2	F
KF170905	EasternAsia	EastAsia	2006.49	F
KF170906	EasternAsia	EastAsia	2006.49	F
KF170907	EasternAsia	EastAsia	2006.49	F
KF170908	EasternAsia	EastAsia	2006.49	F
KF170909	EasternAsia	EastAsia	2006.55	F
KF170910	EasternAsia	EastAsia	2008.29	F
KF170911	EasternAsia	EastAsia	2008.29	F
KF170912	EasternAsia	EastAsia	2008.43	F
KF170913	EasternAsia	EastAsia	2009.19	F
KF170914	EasternAsia	EastAsia	2009.19	F
KF170915	EasternAsia	EastAsia	2009.19	F
KF170916	EasternAsia	EastAsia	2005.49	F
KF170917	EasternAsia	EastAsia	2006.2	F
KF170918	EasternAsia	EastAsia	2008.29	F
KF170919	EasternAsia	EastAsia	2010.36	F
HG423644	SoutheastAsia	SouthAsia-SoutheastAsia	2012.6	J
HG423645	SoutheastAsia	SouthAsia-SoutheastAsia	2012.6	J
HG423646	SoutheastAsia	SouthAsia-SoutheastAsia	2012.6	J
HG423647	SoutheastAsia	SouthAsia-SoutheastAsia	2012.6	J
HG423648	SoutheastAsia	SouthAsia-SoutheastAsia	2012.71	J
HG423649	SoutheastAsia	SouthAsia-SoutheastAsia	2013.35	J
HG423650	SoutheastAsia	SouthAsia-SoutheastAsia	2013.35	J
HG423651	SoutheastAsia	SouthAsia-SoutheastAsia	2013.5	J
KF914892	NorthernAfrica	N/A	2012.69	G
KF914893	NorthernAfrica	N/A	2012.75	G
KF914894	NorthernAfrica	N/A	2012.75	G
KF914895	NorthernAfrica	N/A	2012.75	G
KF914896	NorthernAfrica	N/A	2012.75	G
KF914897	NorthernAfrica	N/A	2012.75	G
KF914898	NorthernAfrica	N/A	2012.75	G
KF914899	NorthernAfrica	N/A	2012.76	G
KF914900	NorthernAfrica	N/A	2012.76	G
KF914901	NorthernAfrica	N/A	2012.76	G
KF914902	NorthernAfrica	N/A	2012.76	G
KF914903	NorthernAfrica	N/A	2012.76	G
KF914904	NorthernAfrica	N/A	2012.76	G
KF914905	NorthernAfrica	N/A	2012.76	G
KF914906	NorthernAfrica	N/A	2012.76	G
KF914907	NorthernAfrica	N/A	2012.76	G
KF914908	NorthernAfrica	N/A	2012.77	G
KF914909	NorthernAfrica	N/A	2012.77	G
KF914910	NorthernAfrica	N/A	2012.77	G
KF914911	NorthernAfrica	N/A	2012.77	G
KJ425582	UnitedStates	UnitedStates	2013.68	G
KJ425583	UnitedStates	UnitedStates	2013.66	G
KJ425584	UnitedStates	UnitedStates	2013.71	G
KJ425585	UnitedStates	UnitedStates	2013.71	G
KJ425586	UnitedStates	UnitedStates	2013.71	G
KJ425587	UnitedStates	UnitedStates	2013.83	G
KJ425588	UnitedStates	UnitedStates	2013.81	G
KJ878871	UnitedStates	UnitedStates	2014.28	G
KJ878870	UnitedStates	UnitedStates	2014.28	G
KJ878869	UnitedStates	UnitedStates	2014.27	G
KJ878868	UnitedStates	UnitedStates	2014.24	G
KJ878867	UnitedStates	UnitedStates	2014.24	G
KJ878866	UnitedStates	UnitedStates	2014.24	G
KJ878865	UnitedStates	UnitedStates	2014.24	G
KJ878864	UnitedStates	UnitedStates	2014.23	G
KJ878863	UnitedStates	UnitedStates	2014.22	G
KJ878862	UnitedStates	UnitedStates	2014.18	G
KJ878861	UnitedStates	UnitedStates	2014.2	G
KJ878860	UnitedStates	UnitedStates	2014.18	G
KJ878859	UnitedStates	UnitedStates	2014.19	G
KJ878858	UnitedStates	UnitedStates	2014.17	G
KJ878857	UnitedStates	UnitedStates	2014.13	G
KJ878856	UnitedStates	UnitedStates	2014.17	G
KJ878855	UnitedStates	UnitedStates	2014.14	G
KJ878854	UnitedStates	UnitedStates	2014.14	G
KJ878853	UnitedStates	UnitedStates	2014.13	G
KJ878852	UnitedStates	UnitedStates	2014.14	G
KJ878851	UnitedStates	UnitedStates	2014.13	G
KJ878850	UnitedStates	UnitedStates	2014.14	G
KJ878849	UnitedStates	UnitedStates	2014.14	G
KJ878848	UnitedStates	UnitedStates	2014.22	G
KJ878847	UnitedStates	UnitedStates	2014.23	G
KJ878846	UnitedStates	UnitedStates	2014.23	G
KJ878845	UnitedStates	UnitedStates	2014.23	G
KJ878844	UnitedStates	UnitedStates	2014.22	G
KJ878843	UnitedStates	UnitedStates	2014.23	G
KJ878842	UnitedStates	UnitedStates	2014.23	G
KJ878841	UnitedStates	UnitedStates	2014.22	G
KJ878840	UnitedStates	UnitedStates	2014.23	G
KJ878839	UnitedStates	UnitedStates	2014.22	G
KJ878838	UnitedStates	UnitedStates	2014.22	G
KJ878837	UnitedStates	UnitedStates	2014.22	G
KJ878836	UnitedStates	UnitedStates	2014.22	G
KJ878835	UnitedStates	UnitedStates	2014.21	G
KJ878834	UnitedStates	UnitedStates	2014.22	G
KJ878833	UnitedStates	UnitedStates	2014.2	G
KJ878832	UnitedStates	UnitedStates	2014.21	G
KJ878831	UnitedStates	UnitedStates	2014.2	G
KJ878830	UnitedStates	UnitedStates	2014.19	G
KJ878829	UnitedStates	UnitedStates	2014.15	G
KJ878828	UnitedStates	UnitedStates	2014.08	G
KJ878827	UnitedStates	UnitedStates	2014.06	G
AB904527	Japan	EastAsia	2006.28	G
AB904528	Japan	EastAsia	2006.28	G
AB904529	Japan	EastAsia	2006.37	G
AB904530	Japan	EastAsia	2006.45	G
AB904531	Japan	EastAsia	2006.45	G
AB904532	Japan	EastAsia	2006.45	G
AB904533	Japan	EastAsia	2006.54	G
AB904534	Japan	EastAsia	2006.54	G
AB904535	Japan	EastAsia	2006.54	G
AB904536	Japan	EastAsia	2006.54	G
AB904537	Japan	EastAsia	2006.62	G
AB904538	Japan	EastAsia	2006.62	G
AB904539	Japan	EastAsia	2006.62	G
AB904540	Japan	EastAsia	2006.62	G
AB904541	Japan	EastAsia	2006.62	G
AB904542	Japan	EastAsia	2006.62	G
AB904543	Japan	EastAsia	2006.62	G
AB904544	Japan	EastAsia	2006.62	G
AB904545	Japan	EastAsia	2006.62	G
AB904546	Japan	EastAsia	2006.62	G
AB904547	Japan	EastAsia	2006.7	G
AB904548	Japan	EastAsia	2006.7	G
AB904549	Japan	EastAsia	2006.7	G
AB904550	Japan	EastAsia	2006.7	G
AB904551	Japan	EastAsia	2006.7	G
AB904552	Japan	EastAsia	2006.7	G
AB904553	Japan	EastAsia	2006.79	G
AB904554	Japan	EastAsia	2006.79	G
AB904555	Japan	EastAsia	2006.79	G
AB904556	Japan	EastAsia	2006.79	G
AB904557	Japan	EastAsia	2006.79	G
AB904558	Japan	EastAsia	1991.96	B
AB904559	Japan	EastAsia	1996.76	B
AB904560	Japan	EastAsia	1998.59	F
AB904561	Japan	EastAsia	2001.76	B
AB904562	Japan	EastAsia	2004.43	G
AB904563	Japan	EastAsia	2004.85	G
AB904564	Japan	EastAsia	2004.86	G
AB904565	Japan	EastAsia	2004.86	G
AB904566	Japan	EastAsia	2004.87	G
AB904567	Japan	EastAsia	2009.64	G
AB904568	Japan	EastAsia	2010.28	H
AB904569	Japan	EastAsia	2010.28	G
AB904570	Japan	EastAsia	2010.28	G
AB904571	Japan	EastAsia	2010.29	H
AB904572	Japan	EastAsia	2010.31	H
AB904573	Japan	EastAsia	2010.37	G
AB904574	Japan	EastAsia	2010.45	H
AB904575	Japan	EastAsia	2010.38	G
AB904576	Japan	EastAsia	2010.4	G
AB904577	Japan	EastAsia	2010.41	G
AB904578	Japan	EastAsia	2010.41	G
AB904579	Japan	EastAsia	2010.43	G
AB904580	Japan	EastAsia	2010.46	H
AB904581	Japan	EastAsia	2010.47	G
AB904582	Japan	EastAsia	2010.47	H
AB904583	Japan	EastAsia	2010.47	G
AB904584	Japan	EastAsia	2010.47	H
AB904585	Japan	EastAsia	2010.47	H
AB904586	Japan	EastAsia	2010.48	G
AB904587	Japan	EastAsia	2010.67	G
AB904588	Japan	EastAsia	2010.69	G
AB904589	Japan	EastAsia	2010.74	G
AB904590	Japan	EastAsia	2010.78	G
AB904591	Japan	EastAsia	2010.28	H
AB904592	Japan	EastAsia	2010.28	H
AB904593	Japan	EastAsia	2010.28	H
AB904594	Japan	EastAsia	2010.31	G
AB904595	Japan	EastAsia	2010.41	H
AB904596	Japan	EastAsia	2010.41	G
AB904597	Japan	EastAsia	2010.41	H
AB904598	Japan	EastAsia	2010.43	H
AB904599	Japan	EastAsia	2010.43	G
AB904600	Japan	EastAsia	2010.43	H
AB904601	Japan	EastAsia	2010.45	H
AB904602	Japan	EastAsia	2010.47	G
AB904603	Japan	EastAsia	2010.47	G
AB904604	Japan	EastAsia	2011.07	G
AB904605	Japan	EastAsia	2011.18	G
AB904606	Japan	EastAsia	2011.8	G
AB904607	Japan	EastAsia	2011.75	B
AB904608	Japan	EastAsia	2011.26	G
AB904609	Japan	EastAsia	2012.14	G
AB904610	Japan	EastAsia	2012.14	G
AB904611	Japan	EastAsia	2012.25	G
KF999963	UnitedStates	UnitedStates	2013.72	G
KF999964	UnitedStates	UnitedStates	2013.77	G
KF999965	UnitedStates	UnitedStates	2013.78	G
KM104599	UnitedStates	UnitedStates	2014.11	G
KM104600	UnitedStates	UnitedStates	2014.14	G
KM104601	UnitedStates	UnitedStates	2014.15	G
KM104602	UnitedStates	UnitedStates	2014.16	G
KM104607	UnitedStates	UnitedStates	2014.18	G
KM104608	UnitedStates	UnitedStates	2014.3	G
KM104610	UnitedStates	UnitedStates	2014.27	G
KM104611	UnitedStates	UnitedStates	2014.27	G
KM104616	UnitedStates	UnitedStates	2014.38	G
KM104622	UnitedStates	UnitedStates	2014.25	G
KM104623	UnitedStates	UnitedStates	2014.25	G
KM104626	UnitedStates	UnitedStates	2014.27	G
KM104627	UnitedStates	UnitedStates	2014.27	G
KM104629	UnitedStates	UnitedStates	2014.28	G
KM104630	UnitedStates	UnitedStates	2014.28	G
KM104631	UnitedStates	UnitedStates	2014.29	G
KM104635	UnitedStates	UnitedStates	2014.3	G
KM104638	UnitedStates	UnitedStates	2014.3	G
KM104639	UnitedStates	UnitedStates	2014.31	G
KM104640	UnitedStates	UnitedStates	2014.31	G
KM104641	UnitedStates	UnitedStates	2014.33	G
KM104642	UnitedStates	UnitedStates	2014.33	G
KM104643	UnitedStates	UnitedStates	2014.33	G
KM104645	UnitedStates	UnitedStates	2014.33	G
KM104646	UnitedStates	UnitedStates	2014.33	G
KM104647	UnitedStates	UnitedStates	2014.33	G
KM104648	UnitedStates	UnitedStates	2014.35	G
KM104649	UnitedStates	UnitedStates	2014.35	G
KM104651	UnitedStates	UnitedStates	2014.36	G
KM104652	UnitedStates	UnitedStates	2014.35	G
KM104653	UnitedStates	UnitedStates	2014.36	G
KM104654	UnitedStates	UnitedStates	2014.36	G
KM104655	UnitedStates	UnitedStates	2014.36	G
KM104657	UnitedStates	UnitedStates	2014.37	G
KM104658	UnitedStates	UnitedStates	2014.37	G
KM104660	UnitedStates	UnitedStates	2014.37	G
KM104661	UnitedStates	UnitedStates	2014.4	G
KM104662	UnitedStates	UnitedStates	2014.39	G
KM104664	UnitedStates	UnitedStates	2014.42	G
KM104666	UnitedStates	UnitedStates	2014.44	G
KM104668	UnitedStates	UnitedStates	2014.46	G
KM104669	UnitedStates	UnitedStates	2014.46	G
KM215791	UnitedStates	UnitedStates	2014.29	G
KM215792	UnitedStates	UnitedStates	2014.3	G
KM215793	UnitedStates	UnitedStates	2014.32	G
KM215794	UnitedStates	UnitedStates	2014.19	G
KM215795	UnitedStates	UnitedStates	2014.21	G
KM215796	UnitedStates	UnitedStates	2014.35	G
KM215797	UnitedStates	UnitedStates	2014.36	G
KM215798	UnitedStates	UnitedStates	2014.26	G
KJ175080	Canada	N/A	2009.41	D
KJ175081	Canada	N/A	2009.34	K
KJ175082	Canada	N/A	2007.56	K
KJ175083	Canada	N/A	2013.27	G
KM597072	MiddleAfrica-EasternAfrica	N/A	2013.16	G
KM385447	SouthernAsia	SouthAsia-SoutheastAsia	2013.68	C
KP052648	NorthernEurope	Europe	2013.87	G
KP052649	NorthernEurope	Europe	2014.45	G
KP052650	NorthernEurope	Europe	2014.28	G
KP052651	NorthernEurope	Europe	2014.04	G
KP052652	NorthernEurope	Europe	2014.45	G
KP052653	NorthernEurope	Europe	2014.7	K
KP052654	NorthernEurope	Europe	2014.7	H
KP052655	NorthernEurope	Europe	2014.7	K
KM234040	EasternAsia	EastAsia	2014.53	G
KM234041	EasternAsia	EastAsia	2014.54	F
KP455329	UnitedStates	UnitedStates	2014.53	G
KP455330	UnitedStates	UnitedStates	2014.74	G
KP455331	UnitedStates	UnitedStates	2014.74	G
KP455332	UnitedStates	UnitedStates	2014.91	G
KP455333	UnitedStates	UnitedStates	2014.93	G
KP455334	UnitedStates	UnitedStates	2014.95	G
KP455335	UnitedStates	UnitedStates	2014.96	G
KP455336	UnitedStates	UnitedStates	2014.95	G
KP455337	UnitedStates	UnitedStates	2014.96	G
KP455338	UnitedStates	UnitedStates	2014.96	G
KP670863	UnitedStates	UnitedStates	2014.45	G
KP670864	UnitedStates	UnitedStates	2014.47	G
KP670865	UnitedStates	UnitedStates	2014.5	G
KP670866	UnitedStates	UnitedStates	2014.61	G
KP670867	UnitedStates	UnitedStates	2014.62	G
KP670868	UnitedStates	UnitedStates	2014.71	G
KP670869	UnitedStates	UnitedStates	2014.72	G
KP670870	UnitedStates	UnitedStates	2014.77	G
KP670871	UnitedStates	UnitedStates	2014.92	G
KP670872	UnitedStates	UnitedStates	2014.96	C
KP670873	UnitedStates	UnitedStates	2014.95	G
KP670874	UnitedStates	UnitedStates	2014.98	G
KP670875	UnitedStates	UnitedStates	2014.98	G
KP670876	UnitedStates	UnitedStates	2014.45	G
KP670877	UnitedStates	UnitedStates	2014.52	G
KP670878	UnitedStates	UnitedStates	2014.65	K
KP670879	UnitedStates	UnitedStates	2014.86	G
KP670880	UnitedStates	UnitedStates	2014.86	G
KP670881	UnitedStates	UnitedStates	2014.81	G
KP670882	UnitedStates	UnitedStates	2014.82	G
KP670883	UnitedStates	UnitedStates	2014.82	G
KP670884	UnitedStates	UnitedStates	2014.78	G
KP670885	UnitedStates	UnitedStates	2014.77	G
KP670886	UnitedStates	UnitedStates	2014.87	G
KP670887	UnitedStates	UnitedStates	2014.87	G
KP670888	UnitedStates	UnitedStates	2014.79	G
KP670889	UnitedStates	UnitedStates	2014.73	G
KP670890	UnitedStates	UnitedStates	2014.94	G
KP670891	UnitedStates	UnitedStates	2014.9	G
KP670892	UnitedStates	UnitedStates	2014.86	G
KP670893	UnitedStates	UnitedStates	2014.49	G
KP670894	UnitedStates	UnitedStates	2014.5	G
KP670895	UnitedStates	UnitedStates	2014.53	G
KP212917	EasternAsia	EastAsia	2007.5	H
KP212918	EasternAsia	EastAsia	2007.5	H
KP212919	EasternAsia	EastAsia	2007.5	H
KP212920	EasternAsia	EastAsia	2007.5	H
KP212921	EasternAsia	EastAsia	2007.5	H
KP212922	EasternAsia	EastAsia	2007.5	I
KP212923	EasternAsia	EastAsia	2007.5	I
KP212924	EasternAsia	EastAsia	2007.5	I
KP212925	EasternAsia	EastAsia	2007.5	I
KP212926	EasternAsia	EastAsia	2007.5	I
KP212927	EasternAsia	EastAsia	2007.5	I
KP212928	EasternAsia	EastAsia	2007.5	I
KP212929	EasternAsia	EastAsia	2007.5	I
KP212930	EasternAsia	EastAsia	2007.5	I
KP212931	EasternAsia	EastAsia	2007.5	I
KP212932	EasternAsia	EastAsia	2007.5	I
KP212933	EasternAsia	EastAsia	2007.5	I
KP212934	EasternAsia	EastAsia	2007.5	I
KP212935	EasternAsia	EastAsia	2007.5	I
KP212936	EasternAsia	EastAsia	2007.5	I
KP212937	EasternAsia	EastAsia	2007.5	I
KP212938	EasternAsia	EastAsia	2008.5	I
KP212939	EasternAsia	EastAsia	2008.5	I
KP212940	EasternAsia	EastAsia	2008.5	I
KP212941	EasternAsia	EastAsia	2008.5	I
KP212942	EasternAsia	EastAsia	2008.5	I
KP212943	EasternAsia	EastAsia	2008.5	I
KP212944	EasternAsia	EastAsia	2008.5	I
KP212945	EasternAsia	EastAsia	2008.5	I
KP212946	EasternAsia	EastAsia	2008.5	I
KP212947	EasternAsia	EastAsia	2008.5	I
KP212948	EasternAsia	EastAsia	2008.5	I
KP212949	EasternAsia	EastAsia	2008.5	F
KP212950	EasternAsia	EastAsia	2008.5	I
KP212951	EasternAsia	EastAsia	2008.5	I
KP212952	EasternAsia	EastAsia	2008.5	I
KP212953	EasternAsia	EastAsia	2008.5	H
KP212954	EasternAsia	EastAsia	2008.5	F
KP212955	EasternAsia	EastAsia	2008.5	F
KP212956	EasternAsia	EastAsia	2008.5	F
KP212957	EasternAsia	EastAsia	2008.5	F
KP212958	EasternAsia	EastAsia	2008.5	F
KP212959	EasternAsia	EastAsia	2008.5	F
KP212960	EasternAsia	EastAsia	2008.5	H
KP212961	EasternAsia	EastAsia	2008.5	F
KP212962	EasternAsia	EastAsia	2008.5	H
KP212963	EasternAsia	EastAsia	2008.5	H
KP212964	EasternAsia	EastAsia	2008.5	H
KP212965	EasternAsia	EastAsia	2008.5	H
KP212966	EasternAsia	EastAsia	2008.5	H
KP212967	EasternAsia	EastAsia	2008.5	H
KP212968	EasternAsia	EastAsia	2008.5	H
KP212969	EasternAsia	EastAsia	2008.5	H
KP212970	EasternAsia	EastAsia	2008.5	H
KP212971	EasternAsia	EastAsia	2008.5	H
KP212972	EasternAsia	EastAsia	2008.5	I
KP212973	EasternAsia	EastAsia	2008.5	H
KP212974	EasternAsia	EastAsia	2008.5	I
KP212975	EasternAsia	EastAsia	2008.5	I
KP212976	EasternAsia	EastAsia	2008.5	I
KP212977	EasternAsia	EastAsia	2008.5	I
KP212978	EasternAsia	EastAsia	2008.5	I
KP212979	EasternAsia	EastAsia	2008.5	I
KP212980	EasternAsia	EastAsia	2008.5	I
KP212981	EasternAsia	EastAsia	2008.5	I
KP212982	EasternAsia	EastAsia	2008.5	I
KP212983	EasternAsia	EastAsia	2008.5	I
KP212984	EasternAsia	EastAsia	2009.5	H
KP212985	EasternAsia	EastAsia	2009.5	H
KP212986	EasternAsia	EastAsia	2009.5	H
KP212987	EasternAsia	EastAsia	2009.5	H
KP212988	EasternAsia	EastAsia	2009.5	H
KP212989	EasternAsia	EastAsia	2009.5	I
KP212990	EasternAsia	EastAsia	2009.5	I
KP212991	EasternAsia	EastAsia	2009.5	H
KP212992	EasternAsia	EastAsia	2009.5	H
KP212993	EasternAsia	EastAsia	2009.5	I
KP212994	EasternAsia	EastAsia	2009.5	I
KP212995	EasternAsia	EastAsia	2009.5	I
KP212996	EasternAsia	EastAsia	2009.5	I
KP212997	EasternAsia	EastAsia	2009.5	H
KP212998	EasternAsia	EastAsia	2009.5	H
KP212999	EasternAsia	EastAsia	2009.5	H
KP213000	EasternAsia	EastAsia	2009.5	I
KP213001	EasternAsia	EastAsia	2009.5	I
KP213002	EasternAsia	EastAsia	2009.5	I
KP213003	EasternAsia	EastAsia	2009.5	I
KP213004	EasternAsia	EastAsia	2009.5	H
KP213005	EasternAsia	EastAsia	2009.5	I
KP213006	EasternAsia	EastAsia	2009.5	H
KP213007	EasternAsia	EastAsia	2009.5	I
KP213008	EasternAsia	EastAsia	2009.5	I
KP213009	EasternAsia	EastAsia	2009.5	I
KP213010	EasternAsia	EastAsia	2009.5	I
KP213011	EasternAsia	EastAsia	2009.5	I
KP213012	EasternAsia	EastAsia	2009.5	I
KP213013	EasternAsia	EastAsia	2009.5	I
KP213014	EasternAsia	EastAsia	2009.5	I
KP213015	EasternAsia	EastAsia	2009.5	I
KP213016	EasternAsia	EastAsia	2009.5	H
KP213017	EasternAsia	EastAsia	2009.5	H
KP213018	EasternAsia	EastAsia	2009.5	H
KP213019	EasternAsia	EastAsia	2009.5	H
KP213020	EasternAsia	EastAsia	2009.5	H
KP213021	EasternAsia	EastAsia	2009.5	H
KP213022	EasternAsia	EastAsia	2009.5	H
KP213023	EasternAsia	EastAsia	2010.5	H
KP213024	EasternAsia	EastAsia	2010.5	H
KP213025	EasternAsia	EastAsia	2010.5	H
KP213026	EasternAsia	EastAsia	2010.5	H
KP213027	EasternAsia	EastAsia	2010.5	H
KP213028	EasternAsia	EastAsia	2010.5	H
KP213029	EasternAsia	EastAsia	2010.5	H
KP213030	EasternAsia	EastAsia	2010.5	H
KP213031	EasternAsia	EastAsia	2010.5	H
KP213032	EasternAsia	EastAsia	2010.5	H
KP213033	EasternAsia	EastAsia	2010.5	H
KP213034	EasternAsia	EastAsia	2010.5	H
KP213035	EasternAsia	EastAsia	2010.5	H
KP213036	EasternAsia	EastAsia	2010.5	H
KP213037	EasternAsia	EastAsia	2010.5	H
KP213038	EasternAsia	EastAsia	2010.5	I
KP213039	EasternAsia	EastAsia	2010.5	I
KP213040	EasternAsia	EastAsia	2010.5	I
KP213041	EasternAsia	EastAsia	2010.5	H
KP213042	EasternAsia	EastAsia	2010.5	H
KP213043	EasternAsia	EastAsia	2010.5	I
KP213044	EasternAsia	EastAsia	2010.5	H
KP213045	EasternAsia	EastAsia	2010.5	H
KP213046	EasternAsia	EastAsia	2010.5	I
KP213047	EasternAsia	EastAsia	2010.5	H
KP213048	EasternAsia	EastAsia	2010.5	H
KP213049	EasternAsia	EastAsia	2011.5	I
KP213050	EasternAsia	EastAsia	2011.5	H
KP213051	EasternAsia	EastAsia	2011.5	H
KP213052	EasternAsia	EastAsia	2011.5	H
KP213053	EasternAsia	EastAsia	2011.5	H
KP213054	EasternAsia	EastAsia	2011.5	I
KP213055	EasternAsia	EastAsia	2011.5	I
KP213056	EasternAsia	EastAsia	2011.5	H
KP213057	EasternAsia	EastAsia	2011.5	H
KP213058	EasternAsia	EastAsia	2011.5	H
KP213059	EasternAsia	EastAsia	2011.5	H
KP213060	EasternAsia	EastAsia	2011.5	H
KP213061	EasternAsia	EastAsia	2011.5	H
KP213062	EasternAsia	EastAsia	2011.5	I
KP213063	EasternAsia	EastAsia	2011.5	I
KP213064	EasternAsia	EastAsia	2011.5	I
KP213065	EasternAsia	EastAsia	2012.5	I
KP213066	EasternAsia	EastAsia	2012.5	I
KP213067	EasternAsia	EastAsia	2012.5	I
KP213068	EasternAsia	EastAsia	2012.5	I
KP213069	EasternAsia	EastAsia	2012.5	I
KP213070	EasternAsia	EastAsia	2012.5	H
KP213071	EasternAsia	EastAsia	2012.5	H
KP213072	EasternAsia	EastAsia	2012.5	H
KP213073	EasternAsia	EastAsia	2012.5	H
KP213074	EasternAsia	EastAsia	2012.5	H
KP213075	EasternAsia	EastAsia	2012.5	H
KP213076	EasternAsia	EastAsia	2012.5	H
KP213077	EasternAsia	EastAsia	2012.5	I
KP213078	EasternAsia	EastAsia	2012.5	I
KP213079	EasternAsia	EastAsia	2012.5	I
KP213080	EasternAsia	EastAsia	2012.5	I
KP213081	EasternAsia	EastAsia	2012.5	I
KP213082	EasternAsia	EastAsia	2012.5	I
KP213083	EasternAsia	EastAsia	2012.5	I
KP213084	EasternAsia	EastAsia	2012.5	I
KP213085	EasternAsia	EastAsia	2012.5	I
KP213086	EasternAsia	EastAsia	2012.5	I
KP213087	EasternAsia	EastAsia	2012.5	I
KP213088	EasternAsia	EastAsia	2012.5	I
KP213089	EasternAsia	EastAsia	2012.5	I
KP213090	EasternAsia	EastAsia	2012.5	I
KP213091	EasternAsia	EastAsia	2012.5	I
HF912174	EasternEurope	Europe	2011.31	G
HF912175	EasternEurope	Europe	2011.31	G
HF912176	EasternEurope	Europe	2011.31	G
HF912177	EasternEurope	Europe	2011.31	G
HF912178	EasternEurope	Europe	2011.31	G
HF912179	EasternEurope	Europe	2011.31	G
HF912180	EasternEurope	Europe	2011.31	G
HF912181	EasternEurope	Europe	2011.31	G
HF912182	EasternEurope	Europe	2011.31	G
HF912183	EasternEurope	Europe	2011.33	G
HF912184	EasternEurope	Europe	2011.29	G
HF912185	EasternEurope	Europe	2011.33	G
HF912186	EasternEurope	Europe	2011.33	G
HF912187	EasternEurope	Europe	2011.33	G
HF912188	EasternEurope	Europe	2011.35	G
HF912189	EasternEurope	Europe	2011.35	G
HF912190	EasternEurope	Europe	2011.35	G
HF912191	EasternEurope	Europe	2011.35	G
HF912192	EasternEurope	Europe	2011.37	G
HF912193	EasternEurope	Europe	2011.37	G
HF912194	EasternEurope	Europe	2011.37	G
HF912195	EasternEurope	Europe	2011.37	G
HF912196	EasternEurope	Europe	2011.29	G
HF912197	EasternEurope	Europe	2011.38	G
HF912198	EasternEurope	Europe	2011.38	G
HF912199	EasternEurope	Europe	2011.4	G
HF912200	EasternEurope	Europe	2011.29	G
HF912201	EasternEurope	Europe	2011.4	G
HF912202	EasternEurope	Europe	2011.42	G
HF912203	EasternEurope	Europe	2011.42	G
HF912204	EasternEurope	Europe	2011.44	G
HF912205	EasternEurope	Europe	2011.44	G
HF912206	EasternEurope	Europe	2011.44	G
HF912207	EasternEurope	Europe	2011.46	G
HF912208	EasternEurope	Europe	2011.48	G
HF912209	EasternEurope	Europe	2011.5	G
HF912210	EasternEurope	Europe	2011.52	G
HF912211	EasternEurope	Europe	2011.52	G
HF912212	EasternEurope	Europe	2011.96	G
HF912213	EasternEurope	Europe	2011.96	G
HF912214	EasternEurope	Europe	2012.02	G
HF912215	EasternEurope	Europe	2012.04	G
HF912216	EasternEurope	Europe	2012.04	G
HF912217	EasternEurope	Europe	2011.88	G
HF912218	EasternEurope	Europe	2012.06	G
HF912219	EasternEurope	Europe	2012.06	G
HF912220	EasternEurope	Europe	2012.06	G
HF912221	EasternEurope	Europe	2012.06	G
HF912222	EasternEurope	Europe	2012.08	G
HF912223	EasternEurope	Europe	2012.08	G
HF912224	EasternEurope	Europe	2011.88	G
HF912225	EasternEurope	Europe	2011.88	G
HF912226	EasternEurope	Europe	2011.9	G
HF912227	EasternEurope	Europe	2011.96	G
HF912228	EasternEurope	Europe	2012.73	G
HF912229	EasternEurope	Europe	2012.23	G
HF912230	EasternEurope	Europe	2012.25	G
KJ810514	MiddleAfrica-EasternAfrica	N/A	2013.16	G
LC034314	Japan	EastAsia	2002.63	B
LC034319	Japan	EastAsia	2007.35	B
LC034329	Japan	EastAsia	2010.08	F
LC034330	Japan	EastAsia	2001.15	L
LC034331	Japan	EastAsia	2004.44	H
LC034332	Japan	EastAsia	2004.5	H
LC034333	Japan	EastAsia	2004.6	H
LC034334	Japan	EastAsia	2001.21	G
LC034335	Japan	EastAsia	2001.52	G
LC034336	Japan	EastAsia	2001.56	G
LC034337	Japan	EastAsia	2001.94	G
LC034338	Japan	EastAsia	2001.96	G
LC034339	Japan	EastAsia	2002	G
LC034340	Japan	EastAsia	2001.98	G
LC034341	Japan	EastAsia	2002.04	G
LC034342	Japan	EastAsia	2002.08	G
LC034343	Japan	EastAsia	2002.06	G
LC034344	Japan	EastAsia	2002.06	G
LC034345	Japan	EastAsia	2002.1	G
LC034346	Japan	EastAsia	2002.13	G
LC034347	Japan	EastAsia	2002.15	G
LC034348	Japan	EastAsia	2002.17	G
LC034349	Japan	EastAsia	2002.17	G
LC034350	Japan	EastAsia	2002.19	G
LC034351	Japan	EastAsia	2002.19	G
LC034352	Japan	EastAsia	2002.21	G
LC034353	Japan	EastAsia	2002.21	G
LC034354	Japan	EastAsia	2002.21	G
LC034355	Japan	EastAsia	2002.19	G
LC034356	Japan	EastAsia	2002.23	G
LC034357	Japan	EastAsia	2002.23	G
LC034358	Japan	EastAsia	2002.25	G
LC034359	Japan	EastAsia	2002.25	G
LC034360	Japan	EastAsia	2002.29	G
LC034361	Japan	EastAsia	2002.37	G
LC034362	Japan	EastAsia	2002.38	G
LC034363	Japan	EastAsia	2002.38	G
LC034364	Japan	EastAsia	2002.4	G
LC034365	Japan	EastAsia	2002.44	G
LC034366	Japan	EastAsia	2002.44	G
LC034367	Japan	EastAsia	2002.44	G
LC034368	Japan	EastAsia	2002.48	G
LC034369	Japan	EastAsia	2002.48	G
LC034370	Japan	EastAsia	2002.5	G
LC034371	Japan	EastAsia	2002.5	G
LC034372	Japan	EastAsia	2002.5	G
LC034373	Japan	EastAsia	2002.52	G
LC034374	Japan	EastAsia	2002.52	G
LC034375	Japan	EastAsia	2002.52	G
LC034376	Japan	EastAsia	2002.56	G
LC034377	Japan	EastAsia	2002.56	G
LC034378	Japan	EastAsia	2002.56	G
LC034379	Japan	EastAsia	2002.56	G
LC034380	Japan	EastAsia	2002.6	G
LC034381	Japan	EastAsia	2002.6	G
LC034382	Japan	EastAsia	2002.62	G
LC034383	Japan	EastAsia	2002.67	G
LC034384	Japan	EastAsia	2002.77	G
LC034385	Japan	EastAsia	2002.83	G
LC034386	Japan	EastAsia	2002.83	G
LC034387	Japan	EastAsia	2003.25	G
LC034388	Japan	EastAsia	2003.56	G
LC034389	Japan	EastAsia	2003.6	G
LC034390	Japan	EastAsia	2003.65	G
LC034391	Japan	EastAsia	2003.73	G
LC034392	Japan	EastAsia	2004.04	G
LC034393	Japan	EastAsia	2004.67	G
LC034394	Japan	EastAsia	2004.88	G
LC034395	Japan	EastAsia	2004.96	G
LC034396	Japan	EastAsia	2005	G
LC034397	Japan	EastAsia	2005	G
LC034398	Japan	EastAsia	2005.12	G
LC034399	Japan	EastAsia	2005.13	G
LC034400	Japan	EastAsia	2005.15	G
LC034401	Japan	EastAsia	2005.17	G
LC034402	Japan	EastAsia	2005.17	G
LC034403	Japan	EastAsia	2005.29	G
LC034404	Japan	EastAsia	2005.31	G
LC034405	Japan	EastAsia	2005.37	G
LC034406	Japan	EastAsia	2005.38	G
LC034407	Japan	EastAsia	2005.42	G
LC034408	Japan	EastAsia	2005.42	G
LC034409	Japan	EastAsia	2005.42	G
LC034410	Japan	EastAsia	2005.46	G
LC034411	Japan	EastAsia	2005.5	G
LC034412	Japan	EastAsia	2005.5	G
LC034413	Japan	EastAsia	2005.58	G
LC034414	Japan	EastAsia	2005.62	G
LC034415	Japan	EastAsia	2005.63	G
LC034416	Japan	EastAsia	2005.63	G
LC034417	Japan	EastAsia	2005.63	G
LC034418	Japan	EastAsia	2005.67	G
LC034419	Japan	EastAsia	2005.77	G
LC034420	Japan	EastAsia	2005.77	G
LC034421	Japan	EastAsia	2005.79	G
LC034422	Japan	EastAsia	2005.79	G
LC034423	Japan	EastAsia	2005.83	G
LC034424	Japan	EastAsia	2005.85	G
LC034425	Japan	EastAsia	2005.85	G
LC034426	Japan	EastAsia	2005.88	G
LC034427	Japan	EastAsia	2005.88	G
LC034428	Japan	EastAsia	2005.9	G
LC034429	Japan	EastAsia	2005.92	G
LC034430	Japan	EastAsia	2005.92	G
LC034431	Japan	EastAsia	2005.98	G
LC034432	Japan	EastAsia	2005.98	G
LC034433	Japan	EastAsia	2005.98	G
LC034434	Japan	EastAsia	2006.06	G
LC034435	Japan	EastAsia	2006.13	G
LC034436	Japan	EastAsia	2006.21	G
LC034437	Japan	EastAsia	2006.31	G
LC034438	Japan	EastAsia	2006.44	G
LC034439	Japan	EastAsia	2006.5	G
LC034440	Japan	EastAsia	2006.58	G
LC034441	Japan	EastAsia	2006.58	G
LC034442	Japan	EastAsia	2006.63	G
LC034443	Japan	EastAsia	2006.73	G
LC034444	Japan	EastAsia	2006.83	G
LC034445	Japan	EastAsia	2006.85	G
LC034446	Japan	EastAsia	2006.87	G
LC034447	Japan	EastAsia	2007.08	G
LC034448	Japan	EastAsia	2007.27	G
LC034449	Japan	EastAsia	2007.46	G
LC034450	Japan	EastAsia	2007.46	G
LC034451	Japan	EastAsia	2007.52	G
LC034452	Japan	EastAsia	2008.42	G
LC034453	Japan	EastAsia	2008.44	G
LC034454	Japan	EastAsia	2008.98	G
LC034455	Japan	EastAsia	2008.98	G
LC034456	Japan	EastAsia	2009.06	G
LC034457	Japan	EastAsia	2009.1	G
LC034458	Japan	EastAsia	2009.17	G
LC034459	Japan	EastAsia	2009.17	G
LC034460	Japan	EastAsia	2009.21	G
LC034461	Japan	EastAsia	2009.25	G
LC034462	Japan	EastAsia	2009.35	G
LC034463	Japan	EastAsia	2009.35	G
LC034464	Japan	EastAsia	2009.4	G
LC034465	Japan	EastAsia	2009.44	G
LC034466	Japan	EastAsia	2009.44	G
LC034467	Japan	EastAsia	2009.46	G
LC034468	Japan	EastAsia	2009.48	G
LC034469	Japan	EastAsia	2009.5	G
LC034470	Japan	EastAsia	2009.58	G
LC034471	Japan	EastAsia	2009.6	G
LC034472	Japan	EastAsia	2009.63	G
LC034473	Japan	EastAsia	2009.63	G
LC034474	Japan	EastAsia	2009.63	G
LC034475	Japan	EastAsia	2009.65	G
LC034476	Japan	EastAsia	2009.67	G
LC034477	Japan	EastAsia	2009.67	G
LC034478	Japan	EastAsia	2009.69	G
LC034479	Japan	EastAsia	2009.71	G
LC034480	Japan	EastAsia	2009.73	G
LC034481	Japan	EastAsia	2009.77	G
LC034482	Japan	EastAsia	2009.83	G
LC034483	Japan	EastAsia	2009.85	G
LC034484	Japan	EastAsia	2009.87	G
LC034485	Japan	EastAsia	2009.88	G
LC034486	Japan	EastAsia	2009.92	G
LC034487	Japan	EastAsia	2009.92	G
LC034488	Japan	EastAsia	2009.94	G
LC034489	Japan	EastAsia	2009.94	G
LC034490	Japan	EastAsia	2009.98	G
LC034491	Japan	EastAsia	2009.98	G
LC034492	Japan	EastAsia	2010	G
LC034493	Japan	EastAsia	2010	G
LC034494	Japan	EastAsia	2010.02	G
LC034495	Japan	EastAsia	2010.06	G
LC034496	Japan	EastAsia	2010.06	G
LC034497	Japan	EastAsia	2010.06	G
LC034498	Japan	EastAsia	2010.13	G
LC034499	Japan	EastAsia	2010.37	G
LC034500	Japan	EastAsia	2010.4	G
LC034501	Japan	EastAsia	2010.52	G
LC034502	Japan	EastAsia	2010.54	G
LC034503	Japan	EastAsia	2010.56	G
LC034504	Japan	EastAsia	2011.06	G
LC034505	Japan	EastAsia	2011.29	G
LC034506	Japan	EastAsia	2011.5	G
LC034507	Japan	EastAsia	2011.96	G
LC034508	Japan	EastAsia	2013.35	G
LC034509	Japan	EastAsia	2013.5	G
LC034510	Japan	EastAsia	2013.63	G
LC034511	Japan	EastAsia	2013.92	G
LC034512	Japan	EastAsia	2011.5	G
LC034513	Japan	EastAsia	2011.52	G
LC034514	Japan	EastAsia	2011.58	G
LC034515	Japan	EastAsia	2011.58	G
LC034516	Japan	EastAsia	2011.6	G
LC034517	Japan	EastAsia	2011.58	G
LC034518	Japan	EastAsia	2011.81	G
LC034519	Japan	EastAsia	2011.81	G
LC034520	Japan	EastAsia	2011.81	G
LC034521	Japan	EastAsia	2011.88	G
LC034522	Japan	EastAsia	2011.87	G
LC034523	Japan	EastAsia	2011.9	G
LC034524	Japan	EastAsia	2011.88	G
LC034525	Japan	EastAsia	2011.92	G
LC034526	Japan	EastAsia	2011.94	G
LC034527	Japan	EastAsia	2011.96	G
LC034528	Japan	EastAsia	2011.96	G
LC034529	Japan	EastAsia	2011.96	G
LC034530	Japan	EastAsia	2011.98	G
LC034531	Japan	EastAsia	2011.98	G
LC034532	Japan	EastAsia	2011.98	G
LC034533	Japan	EastAsia	2012	G
LC034534	Japan	EastAsia	2012	G
LC034535	Japan	EastAsia	2012	G
LC034536	Japan	EastAsia	2012	G
LC034537	Japan	EastAsia	2012.1	G
LC034538	Japan	EastAsia	2012.13	G
LC034539	Japan	EastAsia	2012.13	G
LC034540	Japan	EastAsia	2012.13	G
LC034541	Japan	EastAsia	2012.17	G
LC034542	Japan	EastAsia	2012.17	G
LC034543	Japan	EastAsia	2012.27	G
LC034544	Japan	EastAsia	2012.23	G
LC034545	Japan	EastAsia	2012.27	G
LC034546	Japan	EastAsia	2012.31	G
LC034547	Japan	EastAsia	2012.46	G
LC034548	Japan	EastAsia	2012.48	G
LC034549	Japan	EastAsia	2012.56	G
LC034550	Japan	EastAsia	2012.6	G
LC034551	Japan	EastAsia	2012.75	G
LC034552	Japan	EastAsia	2012.83	G
LC034553	Japan	EastAsia	2012.88	G
LC034554	Japan	EastAsia	2012.96	G
LC034555	Japan	EastAsia	2012.96	G
LC034556	Japan	EastAsia	2012.98	G
LC034557	Japan	EastAsia	2013.1	G
LC034558	Japan	EastAsia	2013.19	G
KT013300	UnitedStates	UnitedStates	2014.97	G
KT013301	UnitedStates	UnitedStates	2015.37	H
KR633036	Caribbean-CentralAmerica-SouthAmerica	N/A	2013.2	H
KR633037	Caribbean-CentralAmerica-SouthAmerica	N/A	2012.5	H
KT222816	UnitedStates	UnitedStates	2014.94	G
KT222817	UnitedStates	UnitedStates	2015.03	G
KT222818	UnitedStates	UnitedStates	2015.05	G
KT222819	UnitedStates	UnitedStates	2014.93	G
KT222820	UnitedStates	UnitedStates	2015.07	G
KT222821	UnitedStates	UnitedStates	2014.98	G
KT222822	UnitedStates	UnitedStates	2014.91	G
KT222823	UnitedStates	UnitedStates	2015.13	G
KT222824	UnitedStates	UnitedStates	2015.3	C
KT222825	UnitedStates	UnitedStates	2014.96	G
KT222826	UnitedStates	UnitedStates	2014.87	G
KT222827	UnitedStates	UnitedStates	2014.87	G
KT222828	UnitedStates	UnitedStates	2014.92	G
KT222829	UnitedStates	UnitedStates	2014.99	G
KT222830	UnitedStates	UnitedStates	2015.34	G
KT222831	UnitedStates	UnitedStates	2015.01	G
KT222832	UnitedStates	UnitedStates	2015.11	G
KT222833	UnitedStates	UnitedStates	2015.16	K
KT222834	UnitedStates	UnitedStates	2015.21	K
KT222835	UnitedStates	UnitedStates	2015.3	G
KT222836	UnitedStates	UnitedStates	2015.36	C
KT222837	UnitedStates	UnitedStates	2015.38	G
KT222838	UnitedStates	UnitedStates	2015.37	G
KT222839	UnitedStates	UnitedStates	2015.39	G
KT382317	NorthernEurope	Europe	2014.96	G
KT382318	NorthernEurope	Europe	2015.05	G
KT382319	NorthernEurope	Europe	2015.24	K
KT382320	NorthernEurope	Europe	2015.27	G
KT382321	NorthernEurope	Europe	2015.31	G
KT382322	NorthernEurope	Europe	2015.44	G
LN680922	EasternEurope	Europe	2012.23	G
LN680923	EasternEurope	Europe	2012.54	G
LN680924	EasternEurope	Europe	2012.06	G
LN680925	EasternEurope	Europe	2012.08	G
LN680926	EasternEurope	Europe	2012.08	G
LN680927	EasternEurope	Europe	2012.17	G
LN680928	EasternEurope	Europe	2012.13	G
LN680929	EasternEurope	Europe	2012.21	G
KT762322	UnitedStates	UnitedStates	2015.52	H
KT762323	UnitedStates	UnitedStates	2015.65	G
KT762324	UnitedStates	UnitedStates	2015.48	G
KT762325	UnitedStates	UnitedStates	2015.5	G
KT762326	UnitedStates	UnitedStates	2015.5	G
KT762327	UnitedStates	UnitedStates	2015.54	G
KT762328	UnitedStates	UnitedStates	2015.51	G
KT762329	UnitedStates	UnitedStates	2015.55	G
KT762330	UnitedStates	UnitedStates	2015.56	G
KT762331	UnitedStates	UnitedStates	2015.56	G
KT762332	UnitedStates	UnitedStates	2015.63	G
KT762333	UnitedStates	UnitedStates	2015.63	G
KT762334	UnitedStates	UnitedStates	2015.64	G
KT762335	UnitedStates	UnitedStates	2015.65	G
KT762336	UnitedStates	UnitedStates	2015.65	G
KT762337	UnitedStates	UnitedStates	2015.44	G
KT762338	UnitedStates	UnitedStates	2015.53	G
KT762339	UnitedStates	UnitedStates	2015.55	G
KT762340	UnitedStates	UnitedStates	2015.55	G
KT762341	UnitedStates	UnitedStates	2015.55	G
KT762342	UnitedStates	UnitedStates	2015.55	G
KT762343	UnitedStates	UnitedStates	2015.55	G
KT762344	UnitedStates	UnitedStates	2015.56	G
KT762345	UnitedStates	UnitedStates	2015.57	G
KT762346	UnitedStates	UnitedStates	2015.57	G
KT762347	UnitedStates	UnitedStates	2015.64	G
KT346352	MiddleEast	N/A	2015.28	B
KU206235	UnitedStates	UnitedStates	2015.66	H
KU206236	UnitedStates	UnitedStates	2015.54	G
KU206237	UnitedStates	UnitedStates	2015.6	G
KU206238	UnitedStates	UnitedStates	2015.67	G
KU206239	UnitedStates	UnitedStates	2015.73	G
KU206240	UnitedStates	UnitedStates	2015.73	G
KU206241	UnitedStates	UnitedStates	2015.75	G
KU206242	UnitedStates	UnitedStates	2015.76	G
KU206243	UnitedStates	UnitedStates	2015.79	G
KU206244	UnitedStates	UnitedStates	2015.8	G
KU206245	UnitedStates	UnitedStates	2015.81	G
KU206246	UnitedStates	UnitedStates	2015.66	G
KU206247	UnitedStates	UnitedStates	2015.65	G
KU206248	UnitedStates	UnitedStates	2015.65	G
KU206249	UnitedStates	UnitedStates	2015.67	G
KU206250	UnitedStates	UnitedStates	2015.68	G
KU206251	UnitedStates	UnitedStates	2015.74	G
KU206252	UnitedStates	UnitedStates	2015.73	G
KU206253	UnitedStates	UnitedStates	2015.79	G
KU206254	UnitedStates	UnitedStates	2015.73	G
KU206255	UnitedStates	UnitedStates	2015.73	G
KU206256	UnitedStates	UnitedStates	2015.74	G
KU206257	UnitedStates	UnitedStates	2015.74	G
KU206258	UnitedStates	UnitedStates	2015.75	G
KU206259	UnitedStates	UnitedStates	2015.75	G
KU206260	UnitedStates	UnitedStates	2015.78	G
KU206261	UnitedStates	UnitedStates	2015.79	G
KU206262	UnitedStates	UnitedStates	2015.79	G
KU206263	UnitedStates	UnitedStates	2015.79	G
KU206264	UnitedStates	UnitedStates	2015.8	G
KU206265	UnitedStates	UnitedStates	2015.79	G
KU206266	UnitedStates	UnitedStates	2015.8	G
KU206267	UnitedStates	UnitedStates	2015.81	G
KU206268	UnitedStates	UnitedStates	2015.82	G
KU206269	UnitedStates	UnitedStates	2015.82	G
KU206270	UnitedStates	UnitedStates	2015.82	G
KU206271	UnitedStates	UnitedStates	2015.82	G
KU206272	UnitedStates	UnitedStates	2015.82	G
KU206273	UnitedStates	UnitedStates	2015.82	G
KU206274	UnitedStates	UnitedStates	2015.83	G
KU206275	UnitedStates	UnitedStates	2015.83	G
KU206276	UnitedStates	UnitedStates	2015.84	G
KU206277	UnitedStates	UnitedStates	2015.84	G
KU206278	UnitedStates	UnitedStates	2015.86	G
KU206279	UnitedStates	UnitedStates	2015.87	G
KU206280	UnitedStates	UnitedStates	2015.87	G
KU206281	UnitedStates	UnitedStates	2015.87	G
KU206282	UnitedStates	UnitedStates	2015.87	G
KU206283	UnitedStates	UnitedStates	2015.88	G
KU206284	UnitedStates	UnitedStates	2015.88	G
KU206285	UnitedStates	UnitedStates	2015.88	G
KU206286	UnitedStates	UnitedStates	2015.88	G
KU240085	UnitedStates	UnitedStates	2015.53	G
KU240086	UnitedStates	UnitedStates	2015.48	G
KU240087	UnitedStates	UnitedStates	2015.48	G
KU240088	UnitedStates	UnitedStates	2015.56	G
KU240089	UnitedStates	UnitedStates	2015.58	G
KU240090	UnitedStates	UnitedStates	2015.61	G
KU240091	UnitedStates	UnitedStates	2015.65	G
KU240092	UnitedStates	UnitedStates	2015.74	G
KU240093	UnitedStates	UnitedStates	2015.79	G
KU508678	UnitedStates	UnitedStates	2015.89	G
KU508679	UnitedStates	UnitedStates	2015.9	G
KU508680	UnitedStates	UnitedStates	2015.92	G
KU508681	UnitedStates	UnitedStates	2015.92	G
KU508682	UnitedStates	UnitedStates	2015.93	G
KU508683	UnitedStates	UnitedStates	2015.94	G
KU508684	UnitedStates	UnitedStates	2015.97	G
KU508685	UnitedStates	UnitedStates	2015.98	G
KU508686	UnitedStates	UnitedStates	2015.99	G
KU508687	UnitedStates	UnitedStates	2015.85	G
KU508688	UnitedStates	UnitedStates	2015.89	G
KU508689	UnitedStates	UnitedStates	2015.96	G
KU508690	UnitedStates	UnitedStates	2015.78	G
KU661995	NorthernEurope	Europe	2015.94	G
KU661996	NorthernEurope	Europe	2016.01	G
KU661997	NorthernEurope	Europe	2016.02	G
KU661998	NorthernEurope	Europe	2015.64	G
KU661999	NorthernEurope	Europe	2015.6	G
KU662000	NorthernEurope	Europe	2015.64	G
KU756625	WesternEurope	Europe	2005.36	G
KU756626	WesternEurope	Europe	2009.11	G
KU756627	WesternEurope	Europe	2009.27	G
KU756628	WesternEurope	Europe	2009.79	G
KU756629	WesternEurope	Europe	2010.25	G
KU756630	WesternEurope	Europe	2010.29	G
KU756631	WesternEurope	Europe	2010.29	G
KU756632	WesternEurope	Europe	2010.36	G
KU756633	WesternEurope	Europe	2010.41	G
KU756634	WesternEurope	Europe	2010.47	G
KU756635	WesternEurope	Europe	2010.6	G
KU756636	WesternEurope	Europe	2010.59	G
KU756637	WesternEurope	Europe	2010.61	G
KU756638	WesternEurope	Europe	2010.64	G
KU756639	WesternEurope	Europe	2010.68	G
KU756640	WesternEurope	Europe	2010.68	G
KU756641	WesternEurope	Europe	2010.92	G
KU756642	WesternEurope	Europe	2010.93	G
KU756643	WesternEurope	Europe	2010.96	G
KU756644	WesternEurope	Europe	2011.01	G
KU756645	WesternEurope	Europe	2011.27	G
KU756646	WesternEurope	Europe	2011.35	G
KU756647	WesternEurope	Europe	2011.34	G
KU756648	WesternEurope	Europe	2011.88	G
KU756649	WesternEurope	Europe	2011.93	G
KU756650	WesternEurope	Europe	2012.27	G
KU756651	WesternEurope	Europe	2012.27	G
KU756652	WesternEurope	Europe	2012.67	G
KU756653	WesternEurope	Europe	2013.08	G
KU756654	WesternEurope	Europe	2013.08	G
KU756655	WesternEurope	Europe	2013.08	G
KU756656	WesternEurope	Europe	2013.08	G
KU756657	WesternEurope	Europe	2013.1	G
KU756658	WesternEurope	Europe	2013.21	G
KU756659	WesternEurope	Europe	2013.22	G
KU756660	WesternEurope	Europe	2013.33	G
KU756661	WesternEurope	Europe	2013.42	G
KU756662	WesternEurope	Europe	2013.44	G
KU756663	WesternEurope	Europe	2013.44	G
KU756664	WesternEurope	Europe	2013.45	G
KU756665	WesternEurope	Europe	2013.44	G
KU756666	WesternEurope	Europe	2013.44	G
KU756667	WesternEurope	Europe	2013.46	G
KU756668	WesternEurope	Europe	2013.49	G
KU756669	WesternEurope	Europe	2013.5	G
KU756670	WesternEurope	Europe	2013.54	G
KU756671	WesternEurope	Europe	2013.56	G
KU756672	WesternEurope	Europe	2013.6	G
KU756673	WesternEurope	Europe	2013.69	G
KU756674	WesternEurope	Europe	2013.73	G
KU756675	WesternEurope	Europe	2013.75	G
KU756676	WesternEurope	Europe	2013.77	G
KU756677	WesternEurope	Europe	2013.84	G
KU756678	WesternEurope	Europe	2013.96	G
KU756679	WesternEurope	Europe	2014.02	G
KU756680	WesternEurope	Europe	2014.28	G
KU756681	WesternEurope	Europe	2015.25	G
KU756682	WesternEurope	Europe	2015.28	G
KU756683	WesternEurope	Europe	2005.1	G
KU756684	WesternEurope	Europe	2010.8	G
KU756685	WesternEurope	Europe	2010.82	G
KU756686	WesternEurope	Europe	2010.76	G
KU756687	WesternEurope	Europe	2013.17	G
KU756688	WesternEurope	Europe	2013.24	G
KU756689	WesternEurope	Europe	2013.5	G
KU756690	WesternEurope	Europe	2010.89	G
KU756691	WesternEurope	Europe	2010.92	G
KU756692	WesternEurope	Europe	2010.98	G
KU756693	WesternEurope	Europe	2011.11	G
KU756694	WesternEurope	Europe	2011.12	G
KU756695	WesternEurope	Europe	2011.12	G
KU756696	WesternEurope	Europe	2011.24	G
KU756697	WesternEurope	Europe	2011.26	G
KU756698	WesternEurope	Europe	2011.39	G
KU756699	WesternEurope	Europe	2011.98	G
KU756700	WesternEurope	Europe	2012.06	G
KU756701	WesternEurope	Europe	2012.23	G
KU756702	WesternEurope	Europe	2012.42	G
KU756703	WesternEurope	Europe	2012.5	G
KU756704	WesternEurope	Europe	2012.71	G
KU756705	WesternEurope	Europe	2014	G
KU756706	WesternEurope	Europe	2013.21	G
KU756707	WesternEurope	Europe	2013.45	G
KU756708	WesternEurope	Europe	2014.01	G
KU756709	WesternEurope	Europe	2014.01	G
KU756710	WesternEurope	Europe	2014.06	G
KU756711	WesternEurope	Europe	2015.25	G
KU756712	WesternEurope	Europe	2015.32	G
KU756713	WesternEurope	Europe	2015.32	G
KU756714	WesternEurope	Europe	2004.78	G
KU756715	WesternEurope	Europe	2010.61	G
KU756716	WesternEurope	Europe	2015.26	G
KU756717	WesternEurope	Europe	2015.35	G
KU756718	WesternEurope	Europe	2015.4	G
KU756719	WesternEurope	Europe	2015.42	G
KU756720	WesternEurope	Europe	2015.39	G
KU756721	WesternEurope	Europe	2015.42	G
[truncated: 1,647 more rows]

## Sheet: Sequences for resampling
Collapsed location for resampling	Year	Number of sequences available for sampling
EastAsia	2010	112
UnitedStates	2010	82
SouthAsia-SoutheastAsia	2010	17
Europe	2010	54
EastAsia	2011	86
UnitedStates	2011	14
SouthAsia-SoutheastAsia	2011	6
Europe	2011	104
EastAsia	2012	61
UnitedStates	2012	13
SouthAsia-SoutheastAsia	2012	42
Europe	2012	48
EastAsia	2013	30
UnitedStates	2013	51
SouthAsia-SoutheastAsia	2013	6
Europe	2013	45
EastAsia	2014	9
UnitedStates	2014	197
SouthAsia-SoutheastAsia	2014	3
Europe	2014	16
EastAsia	2015	40
UnitedStates	2015	123
SouthAsia-SoutheastAsia	2015	0
Europe	2015	25
EastAsia	2016	5
UnitedStates	2016	736
SouthAsia-SoutheastAsia	2016	40
Europe	2016	13
EastAsia	2017	0
UnitedStates	2017	430
SouthAsia-SoutheastAsia	2017	0
Europe	2017	11

## Sheet: All HN sequences
Sequence name / acession	Country	Genotype	Year
X93179	VAX	JL5
AF280799	GBR	G	1996
AF448531	SGP	G	1999
DQ139783	HRV	G	2005
EU370207	HRV	G	2005
JN012242	USA	G	2006
JN635498	HRV	G	2011
JQ946046	GBR	G	2005
JX287385	USA	G	2006
JX287387	USA	G	2009
JX287389	USA	G	2010
JX287390	USA	G	2009
JX287391	USA	G	2009
JX390987	DEU	G	2011
JX390988	DEU	G	2011
JX390989	DEU	G	2011
JX390990	DEU	G	2011
JX390991	DEU	G	2011
JX390992	DEU	G	2011
JX390993	DEU	G	2011
JX390994	DEU	G	2011
JX390995	DEU	G	2011
AB699698	JPN	G	2000
AB699701	JPN	G	2001
AB699702	JPN	G	2002
AB699703	JPN	G	2002
AB699704	JPN	G	2002
AB699705	JPN	G	2005
AB699706	JPN	G	2006
AB699708	JPN	G	2010
AB699709	JPN	G	2010
AB699710	JPN	G	2010
JX878447	HRV	G	2012
KC852187	ESP	G	2012
KC852188	ESP	G	2012
KF481689	HRV	G	2012
KF738113	IND	G	1986
KF738114	IND	G	2012
JB974443	Unknown	G	Unknown
KF779487	NLD	G	2011
KF779488	NLD	G	2010
KF779489	NLD	G	2011
KF779490	NLD	G	2010
KF864463	JPN	G	2000
KF864464	GBR	G	2001
KF864465	JPN	G	2001
KF864466	GBR	G	2001
KJ125053	NLD	G	2010
KJ125054	NLD	G	2010
KJ125055	NLD	G	2010
KJ125056	NLD	G	2010
KJ125057	NLD	G	2010
KJ125058	NLD	G	2010
KJ125059	NLD	G	2010
KJ125060	NLD	G	2010
HW581128	Unknown	G	Unknown
KM597072	GAB	G	2013
KJ810514	GAB	G	2013
KU756829	NLD	G	2005
KU756830	NLD	G	2009
KU756831	NLD	G	2009
KU756832	NLD	G	2009
KU756833	NLD	G	2010
KU756834	NLD	G	2010
KU756835	NLD	G	2010
KU756836	NLD	G	2010
KU756837	NLD	G	2010
KU756838	NLD	G	2010
KU756839	NLD	G	2010
KU756840	NLD	G	2010
KU756841	NLD	G	2010
KU756842	NLD	G	2010
KU756843	NLD	G	2010
KU756844	NLD	G	2010
KU756845	NLD	G	2010
KU756846	NLD	G	2010
KU756847	NLD	G	2010
KU756848	NLD	G	2011
KU756849	NLD	G	2011
KU756850	NLD	G	2011
KU756851	NLD	G	2011
KU756852	NLD	G	2011
KU756853	NLD	G	2011
KU756854	NLD	G	2012
KU756855	NLD	G	2012
KU756856	NLD	G	2012
KU756857	NLD	G	2013
KU756858	NLD	G	2013
KU756859	NLD	G	2013
KU756860	NLD	G	2013
KU756861	NLD	G	2013
KU756862	NLD	G	2013
KU756863	NLD	G	2013
KU756864	NLD	G	2013
KU756865	NLD	G	2013
KU756866	NLD	G	2013
KU756867	NLD	G	2013
KU756868	NLD	G	2013
KU756869	NLD	G	2013
KU756870	NLD	G	2013
KU756871	NLD	G	2013
KU756872	NLD	G	2013
KU756873	NLD	G	2013
KU756874	NLD	G	2013
KU756875	NLD	G	2013
KU756876	NLD	G	2013
KU756877	NLD	G	2013
KU756878	NLD	G	2013
KU756879	NLD	G	2013
KU756880	NLD	G	2013
KU756881	NLD	G	2013
KU756882	NLD	G	2013
KU756883	NLD	G	2014
KU756884	NLD	G	2014
KU756885	NLD	G	2015
KU756886	NLD	G	2015
KU756887	NLD	G	2005
KU756888	NLD	G	2010
KU756889	NLD	G	2010
KU756890	NLD	G	2010
KU756891	NLD	G	2013
KU756892	NLD	G	2013
KU756893	NLD	G	2013
KU756894	NLD	G	2010
KU756895	NLD	G	2010
KU756896	NLD	G	2010
KU756897	NLD	G	2011
KU756898	NLD	G	2011
KU756899	NLD	G	2011
KU756900	NLD	G	2011
KU756901	NLD	G	2011
KU756902	NLD	G	2011
KU756903	NLD	G	2011
KU756904	NLD	G	2012
KU756905	NLD	G	2012
KU756906	NLD	G	2012
KU756907	NLD	G	2012
KU756908	NLD	G	2012
KU756909	NLD	G	2013
KU756910	NLD	G	2013
KU756911	NLD	G	2013
KU756912	NLD	G	2014
KU756913	NLD	G	2014
KU756914	NLD	G	2014
KU756915	NLD	G	2015
KU756916	NLD	G	2015
KU756917	NLD	G	2015
KU756918	NLD	G	2004
KU756919	NLD	G	2010
KU756920	NLD	G	2015
KU756921	NLD	G	2015
KU756922	NLD	G	2015
KU756923	NLD	G	2015
KU756924	NLD	G	2015
KU756925	NLD	G	2015
KU756926	NLD	G	2015
KU756927	NLD	G	2015
KU756928	NLD	G	2015
KU756929	NLD	G	2011
KU756930	NLD	G	2015
KX136992	NLD	G	2015
KX609797	ESP	G	2007
KX609800	ESP	G	2007
KX609801	ESP	G	2007
KX609804	ESP	G	2007
KX609806	ESP	G	2007
KX609807	ESP	G	2007
KX609809	ESP	G	2007
KX609810	ESP	G	2007
KX609811	ESP	G	2007
KX609813	ESP	G	2007
KX609814	ESP	G	2007
KX609816	ESP	G	2007
KX609817	ESP	G	2007
KX609819	ESP	G	2007
KX609820	ESP	G	2007
KX609821	ESP	G	2007
KX609822	ESP	G	2007
KX609826	ESP	G	2007
KX609827	ESP	G	2007
KX609828	ESP	G	2007
KX609829	ESP	G	2007
KX609830	ESP	G	2007
KX609833	ESP	G	2007
KX609834	ESP	G	2007
KX609835	ESP	G	2007
KX609836	ESP	G	2007
KX609837	ESP	G	2007
KX609838	ESP	G	2007
KX609839	ESP	G	2007
KX609840	ESP	G	2007
KX609841	ESP	G	2007
KX609842	ESP	G	2007
KX609843	ESP	G	2007
KX609844	ESP	G	2007
KX609847	ESP	G	2007
KX609848	ESP	G	2007
KX609850	ESP	G	2007
KX609851	ESP	G	2007
KX609852	ESP	G	2007
KX609853	ESP	G	2007
KX609855	ESP	G	2007
KX609857	ESP	G	2007
KX609859	ESP	G	2007
KX609860	ESP	G	2007
KX609861	ESP	G	2007
KX609862	ESP	G	2007
KX609864	ESP	G	2007
KX609866	ESP	G	2007
KX609868	ESP	G	2007
KX609869	ESP	G	2007
KX609870	ESP	G	2007
KX609871	ESP	G	2007
KX609872	ESP	G	2007
KX609873	ESP	G	2007
KX609874	ESP	G	2007
KX609875	ESP	G	2007
KX609876	ESP	G	2007
KX609877	ESP	G	2007
KX609878	ESP	G	2007
KX609879	ESP	G	2007
KX609880	ESP	G	2007
KX609881	ESP	G	2007
KX609883	ESP	G	2007
KX609884	ESP	G	2007
KX609886	ESP	G	2007
KX609887	ESP	G	2007
KX609888	ESP	G	2007
KX609889	ESP	G	2008
KX609891	ESP	G	2008
KX609905	ESP	G	2009
KX609907	ESP	G	2009
KX609908	ESP	G	2009
KX609909	ESP	G	2009
KX609910	ESP	G	2009
KX609913	ESP	G	2009
KX609914	ESP	G	2009
KX609918	ESP	G	2010
KX609920	ESP	G	2010
KX609921	ESP	G	2010
KX609924	ESP	G	2010
KX609928	ESP	G	2011
KX609929	ESP	G	2011
KX609930	ESP	G	2011
KX609931	ESP	G	2011
KX609932	ESP	G	2011
KX609933	ESP	G	2011
KX609935	ESP	G	2011
KX609936	ESP	G	2011
KX609937	ESP	G	2011
KX609938	ESP	G	2011
KX609939	ESP	G	2011
KX609941	ESP	G	2011
KY604739	IND	G	2016
KY006856	CAN	G	2009
KY006857	CAN	G	2010
KY006858	CAN	G	2010
KY680537	CAN	G	2009
KY680538	CAN	G	2009
KY680539	CAN	G	2009
KY680540	CAN	G	2009
KY969482	USA	G	2011
KY996510	USA	G	2016
KY996511	USA	G	2016
KY996512	USA	G	2016
MF280995	TWN	G	2015
MF281000	TWN	G	2007
MF281001	TWN	G	2007
MF281002	TWN	G	2009
MF281003	TWN	G	2009
MF281005	TWN	G	2015
MF281007	TWN	G	2006
MuVs/Indiana.USA/5.14[G]	USA	G	2014
MuVs/Michigan.USA/12.14[G]	USA	G	2014
MuVs/NewJersey.USA/16.14/2[G]	USA	G	2014
MuVs/NewJersey.USA/49.14[G]	USA	G	2014
MuVs/NewYork/8.14/[G]	USA	G	2014
MuVs/NewYork/10.14/2[G]	USA	G	2014
MuVs/NewYork/10.14/3[G]	USA	G	2014
MuVs/NewYork.USA/51.14[G]	USA	G	2014
MuVs/Ohio.USA/11.14/2[G]	USA	G	2014
MuVs/Ohio.USA/13.14/6[G]	USA	G	2014
MuVs/Ohio.USA/13.14/7[G]	USA	G	2014
MuVs/Ohio.USA/12.14/9[G]	USA	G	2014
MuVs/Ohio.USA/13.14/10[G]	USA	G	2014
MuVs/Ohio.USA/16.14/1[G]	USA	G	2014
MuVs/Ohio.USA/16.14/2[G]	USA	G	2014
MuVs/Pennsylvania.USA/51.14[G]	USA	G	2014
MuVs/Virginia.USA/51.14[G]	USA	G	2014
MuVs/Illinois.USA/26.15/2[G]	USA	G	2015
MuVs/Michigan.USA/4.16[G]	USA	G	2016
MuVs/Montana.USA/11.16[G]	USA	G	2016
MuVs/NewHampshire.USA/8.16/1[G]	USA	G	2016
MuVs/NewHampshire.USA/40.16[G]	USA	G	2016
MuVs/Pennsylvania.USA/19.16[G]	USA	G	2016
MuVs/Georgia.USA/2.17[G]	USA	G	2017
MuVs/Kansas.USA/9.17/2[G]	USA	G	2017
MuVs/Kansas.USA/8.17[G]	USA	G	2017
MuVs/NorthDakota.USA/9.17[G]	USA	G	2017
MuVs/Kansas.USA/8.17/4[G]	USA	G	2017
MuVs/Kansas.USA/10.17[G]	USA	G	2017
MuVs/Illinois.USA/14.17[G]	USA	G	2017
MuVs/Illinois.USA/11.17[G]	USA	G	2017
MuVs/Texas.USA/15.17[G]	USA	G	2017
MuVs/Georgia.USA/13.17[G]	USA	G	2017
MuVs/Kansas.USA/13.17/2[G]	USA	G	2017
MuVs/NorthDakota.USA/14.17[G]	USA	G	2017
MuVs/NorthDakota.USA/15.17[G]	USA	G	2017
MuVs/Texas.USA/18.17/[G]	USA	G	2017
MuVs/Texas.USA/27.17[G]	USA	G	2017
MuVs/Louisiana.USA/29.17[G]	USA	G	2017
MuVs/Indiana.USA/48.16/[G]	USA	G	2016
MuVs/Indiana.USA/49.16/[G]	USA	G	2016
MuVs/Indiana.USA/1.17[G]	USA	G	2017
MuVs/Massachusetts.USA/8.16/2[G]	USA	G	2016
MuVs/Massachusetts.USA/8.16/3[G]	USA	G	2016
MuVs/Massachusetts.USA/8.16/5[G]	USA	G	2016
MuVs/Massachusetts.USA/8.16/6[G]	USA	G	2016
MuVs/Massachusetts.USA/9.16/[G]	USA	G	2016
MuVs/Massachusetts.USA/9.16/2[G]	USA	G	2016
MuVs/Massachusetts.USA/9.16/3[G]	USA	G	2016
MuVs/Massachusetts.USA/10.16/[G]	USA	G	2016
MuVs/Massachusetts.USA/10.16/2[G]	USA	G	2016
MuVs/Massachusetts.USA/9.16/4[G]	USA	G	2016
MuVs/Massachusetts.USA/10.16/3[G]	USA	G	2016
MuVs/Massachusetts.USA/10.16/4[G]	USA	G	2016
MuVs/Massachusetts.USA/10.16/6[G]	USA	G	2016
MuVs/Massachusetts.USA/10.16/7[G]	USA	G	2016
MuVs/Massachusetts.USA/10.16/8[G]	USA	G	2016
MuVs/Massachusetts.USA/10.16/9[G]	USA	G	2016
MuVs/Massachusetts.USA/10.16/10[G]	USA	G	2016
MuVs/Massachusetts.USA/10.16/12[G]	USA	G	2016
MuVs/Massachusetts.USA/11.16/[G]	USA	G	2016
MuVs/Massachusetts.USA/11.16/2[G]	USA	G	2016
MuVs/Massachusetts.USA/10.16/14[G]	USA	G	2016
MuVs/Massachusetts.USA/11.16/3[G]	USA	G	2016
MuVs/Massachusetts.USA/11.16/4[G]	USA	G	2016
MuVs/Massachusetts.USA/12.16/[G]	USA	G	2016
MuVs/Massachusetts.USA/12.16/2[G]	USA	G	2016
MuVs/Massachusetts.USA/12.16/3[G]	USA	G	2016
MuVs/Massachusetts.USA/13.16/[G]	USA	G	2016
MuVs/Massachusetts.USA/13.16/2[G]	USA	G	2016
MuVs/Massachusetts.USA/13.16/3[G]	USA	G	2016
MuVs/Massachusetts.USA/13.16/4[G]	USA	G	2016
MuVs/Massachusetts.USA/11.16/6[G]	USA	G	2016
MuVs/Massachusetts.USA/14.16/[G]	USA	G	2016
MuVs/Massachusetts.USA/14.16/2[G]	USA	G	2016
MuVs/Massachusetts.USA/15.16/[G]	USA	G	2016
MuVs/Massachusetts.USA/15.16/2[G]	USA	G	2016
MuVs/Massachusetts.USA/16.16/2[G]	USA	G	2016
MuVs/Massachusetts.USA/16.16/3[G]	USA	G	2016
MuVs/Massachusetts.USA/16.16/4[G]	USA	G	2016
MuVs/Massachusetts.USA/16.16/5[G]	USA	G	2016
MuVs/Massachusetts.USA/16.16/6[G] (1)	USA	G	2016
MuVs/Massachusetts.USA/16.16/7[G]	USA	G	2016
MuVs/Massachusetts.USA/16.16/9[G]	USA	G	2016
MuVs/Massachusetts.USA/16.16/10[G]	USA	G	2016
MuVs/Massachusetts.USA/16.16/12[G]	USA	G	2016
MuVs/Massachusetts.USA/16.16/14[G]	USA	G	2016
MuVs/Massachusetts.USA/16.16/15[G]	USA	G	2016
MuVs/Massachusetts.USA/17.16/[G]	USA	G	2016
MuVs/Massachusetts.USA/16.16/16[G]	USA	G	2016
MuVs/Massachusetts.USA/16.16/17[G]	USA	G	2016
MuVs/Massachusetts.USA/17.16/2[G]	USA	G	2016
MuVs/Massachusetts.USA/16.16/18[G]	USA	G	2016
MuVs/Massachusetts.USA/17.16/3[G]	USA	G	2016
MuVs/Massachusetts.USA/16.16/19[G]	USA	G	2016
MuVs/Massachusetts.USA/17.16/4[G]	USA	G	2016
MuVs/Massachusetts.USA/17.16/6[G]	USA	G	2016
MuVs/Massachusetts.USA/17.16/7[G]	USA	G	2016
MuVs/Massachusetts.USA/17.16/8[G]	USA	G	2016
MuVs/Massachusetts.USA/17.16/10[G]	USA	G	2016
MuVs/Massachusetts.USA/17.16/11[G]	USA	G	2016
MuVs/Massachusetts.USA/17.16/12[G]	USA	G	2016
MuVs/Massachusetts.USA/17.16/13[G]	USA	G	2016
MuVs/Massachusetts.USA/18.16/[G]	USA	G	2016
MuVs/Massachusetts.USA/18.16/2[G]	USA	G	2016
MuVs/Massachusetts.USA/18.16/3[G]	USA	G	2016
MuVs/Massachusetts.USA/18.16/4[G]	USA	G	2016
MuVs/Massachusetts.USA/19.16/[G]	USA	G	2016
MuVs/Massachusetts.USA/19.16/2[G]	USA	G	2016
MuVs/Massachusetts.USA/19.16/3[G]	USA	G	2016
MuVs/Massachusetts.USA/19.16/4[G]	USA	G	2016
MuVs/Massachusetts.USA/19.16/5[G] (1)	USA	G	2016
MuVs/Massachusetts.USA/19.16/6[G]	USA	G	2016
MuVs/Massachusetts.USA/19.16/7[G]	USA	G	2016
MuVs/Massachusetts.USA/19.16/8[G]	USA	G	2016
MuVs/Massachusetts.USA/19.16/9[G]	USA	G	2016
MuVs/Massachusetts.USA/19.16/10[G]	USA	G	2016
MuVs/Massachusetts.USA/19.16/11[G]	USA	G	2016
MuVs/Massachusetts.USA/21.16/[G]	USA	G	2016
MuVs/Massachusetts.USA/22.16/[G]	USA	G	2016
MuVs/Massachusetts.USA/22.16/2[G]	USA	G	2016
MuVs/Massachusetts.USA/22.16/3[G]	USA	G	2016
MuVs/Massachusetts.USA/27.16/[G]	USA	G	2016
MuVs/Massachusetts.USA/26.15/[G]	USA	G	2015
MuVs/Massachusetts.USA/37.15/[G]	USA	G	2015
MuVs/Massachusetts.USA/30.16/[G]	USA	G	2016
MuVs/Massachusetts.USA/33.16/[G]	USA	G	2016
MuVs/Massachusetts.USA/37.16/[G]	USA	G	2016
MuVs/Massachusetts.USA/39.16/[G]	USA	G	2016
MuVs/Massachusetts.USA/42.16/[G]	USA	G	2016
MuVs/Massachusetts.USA/43.16/[G]	USA	G	2016
MuVs/Massachusetts.USA/43.16/2[G]	USA	G	2016
MuVs/Massachusetts.USA/44.16/[G]	USA	G	2016
MuVs/Massachusetts.USA/45.16/[G]	USA	G	2016
MuVs/Massachusetts.USA/45.16/2[G]	USA	G	2016
MuVs/Massachusetts.USA/45.16/3[G]	USA	G	2016
MuVs/Massachusetts.USA/45.16/4[G]	USA	G	2016
MuVs/Massachusetts.USA/46.16/[G]	USA	G	2016
MuVs/Massachusetts.USA/46.16/2[G]	USA	G	2016
MuVs/Massachusetts.USA/45.16/7[G]	USA	G	2016
MuVs/Massachusetts.USA/46.16/4[G]	USA	G	2016
MuVs/Massachusetts.USA/46.16/5[G]	USA	G	2016
MuVs/Massachusetts.USA/46.16/6[G]	USA	G	2016
MuVs/Massachusetts.USA/46.16/7[G]	USA	G	2016
MuVs/Massachusetts.USA/50.16/[G]	USA	G	2016
MuVs/Massachusetts.USA/52.16/[G]	USA	G	2016
MuVs/Massachusetts.USA/7.17/[G]	USA	G	2017
MuVs/Massachusetts.USA/7.17/2[G]	USA	G	2017
MuVs/Massachusetts.USA/8.17/[G]	USA	G	2017
MuVs/Massachusetts.USA/9.17/[G]	USA	G	2017
MuVs/Massachusetts.USA/10.17/[G]	USA	G	2017
MuVs/Massachusetts.USA/10.17/2[G]	USA	G	2017
MuVs/Massachusetts.USA/11.17/[G]	USA	G	2017
MuVs/Massachusetts.USA/13.17/[G]	USA	G	2017
MuVs/Massachusetts.USA/13.17/2[G]	USA	G	2017
MuVs/Massachusetts.USA/14.17/[G]	USA	G	2017
MuVs/Massachusetts.USA/14.17/2[G]	USA	G	2017
MuVs/Massachusetts.USA/17.17/[G]	USA	G	2017
MuVs/Massachusetts.USA/18.17/[G]	USA	G	2017
MuVs/Massachusetts.USA/19.17/[G]	USA	G	2017
MuVs/Massachusetts.USA/19.17/3[G]	USA	G	2017
MuVs/Massachusetts.USA/19.17/4[G]	USA	G	2017
MuVs/Massachusetts.USA/21.17/[G]	USA	G	2017
MuVs/Massachusetts.USA/21.17/2[G]	USA	G	2017
MuVs/Massachusetts.USA/22.17/[G]	USA	G	2017
MuVs/Massachusetts.USA/22.17/2[G]	USA	G	2017
MuVs/Massachusetts.USA/22.17/4[G]	USA	G	2017
MuVs/Massachusetts.USA/22.17/5[G]	USA	G	2017
MuVs/Massachusetts.USA/22.17/6[G]	USA	G	2017
MuVs/Massachusetts.USA/22.17/7[G]	USA	G	2017
MuVs/Massachusetts.USA/22.17/8[G]	USA	G	2017
MuVs/Massachusetts.USA/23.17/[G]	USA	G	2017
MuVs/Massachusetts.USA/23.17/2[G]	USA	G	2017
MuVs/Massachusetts.USA/24.17/[G]	USA	G	2017
MuVs/Massachusetts.USA/24.17/2[G]	USA	G	2017
MuVs/Massachusetts.USA/24.17/3[G]	USA	G	2017
MuVs/Massachusetts.USA/25.17/[G]	USA	G	2017
MuVs/Massachusetts.USA/24.17/4[G]	USA	G	2017
MuVs/Massachusetts.USA/25.17/2[G]	USA	G	2017
MuVs/Massachusetts.USA/25.17/3[G]	USA	G	2017
MuVs/Massachusetts.USA/25.17/4[G]	USA	G	2017
MuVs/Massachusetts.USA/25.17/5[G]	USA	G	2017
MuVs/Massachusetts.USA/25.17/6[G]	USA	G	2017
MuVs/Massachusetts.USA/25.17/7[G]	USA	G	2017
MuVs/Massachusetts.USA/26.17/[G]	USA	G	2017
